# Supplementary material for: N′-[6-(3,5-Dimethylpyrazol-1-yl)-1,2,4,5-tetrazin-3-yl]propanohydrazide
Source: Acta Crystallogr Sect E Struct Rep Online. 2010 Oct 23;66(Pt 11):o2914. doi: 10.1107/S1600536810041528 (PMC3009377; doi:10.1107/S1600536810041528)
Supplement: Supplementary file 1 [file e-66-o2914-sup1.cif]

##############################################################################
###                                                                        ###
###        Electronic paper (Acta Crystallographica Section E)             ###
###                                                                        ###
##############################################################################
#                                                                            #
# This CIF contains the data in a paper accepted for publication in Acta     #
# Crystallographica Section E. It conforms to the requirements of Notes      #
# for Authors for Section E, and has been peer reviewed under the auspices   #
# of the IUCr Commission on Journals.                                        #
#                                                                            #
# Full details of the Crystallographic Information File format               #
# are given in the paper "The Crystallographic Information File (CIF):       #
# a New Standard Archive File for Crystallography" by S. R. Hall, F. H.      #
# Allen and I. D. Brown [Acta Cryst. (1991), A47, 655-685].                  #
#                                                                            #
# The current version of the core CIF dictionary is obtainable from          #
# ftp://ftp.iucr.org/pub/cif_core.dic. The current version number is 2.4.    #
#                                                                            #
# Software is freely available for graphical display of the structure(s) in  #
# this CIF.  For information consult the CIF home page http://www.iucr.org/  #
# cif/home.html                                                              #
#                                                                            #
# This file may be used for bona fide research purposes within the           #
# scientific community so long as proper attribution is given to the journal # 
# article from which it was obtained.                                        #
#                                                                            #
##############################################################################
                                             
data_global
_audit_creation_method     SHELXL-97
_journal_date_recd_electronic     2010-10-10
_journal_date_accepted     2010-10-14
_journal_name_full     'Acta Crystallographica, Section E'
_journal_year     2010
_journal_volume     66
_journal_issue     11
_journal_page_first     o2914
_journal_page_last     o2914
_journal_paper_category     QO
_journal_coeditor_code     CV2774
_publ_contact_author_name     'Dr. Feng Xu'
_publ_contact_author_address
;
Department of Biological & Chemical Engineering, Taizhou Vocational &
Technical college,
Taizhou,
318000
P. R. China
;
_publ_contact_author_email     xufeng901@126.com
_publ_section_title
;
<i>N</i>'-[6-(3,5-Dimethylpyrazol-1-yl)-1,2,4,5-tetrazin-3-yl]propanohydrazide
;
loop_
    _publ_author_name
    _publ_author_address
    'Qi-dong Yan'
;
Department of Biological & Chemical Engineering,
Taizhou Vocational & Technical College,
Taizhou, 318000
People's Republic of China
;
    'Feng Xu'
;
Department of Biological & Chemical Engineering,
Taizhou Vocational & Technical College,
Taizhou, 318000
People's Republic of China
;
    'Jun Xu'
;
Department of Biological & Chemical Engineering,
Taizhou Vocational & Technical College,
Taizhou, 318000
People's Republic of China
;
    'Jian-jun Chen'
;
Department of Biological & Chemical Engineering,
Taizhou Vocational & Technical College,
Taizhou, 318000
People's Republic of China
;
data_I
_audit_creation_method     SHELXL-97
_chemical_name_systematic
;
<i>N</i>'-[6-(3,5-Dimethylpyrazol-1-yl)-1,2,4,5-tetrazin-3-yl]propanohydrazide
;
_chemical_name_common     ?
_chemical_formula_moiety     'C10 H14 N8 O'
_chemical_formula_sum     'C10 H14 N8 O'
_chemical_formula_iupac     'C10 H14 N8 O'
_chemical_formula_weight     262.29
_chemical_melting_point     ?
_symmetry_cell_setting     monoclinic
_symmetry_space_group_name_H-M     'P 21/n'
_symmetry_space_group_name_Hall     '-P 2yn'
loop_
    _symmetry_equiv_pos_as_xyz
    'x, y, z'
    '-x+1/2, y+1/2, -z+1/2'
    '-x, -y, -z'
    'x-1/2, -y-1/2, z-1/2'
_cell_length_a     10.896(3)
_cell_length_b     8.0354(18)
_cell_length_c     14.805(3)
_cell_angle_alpha     90.00
_cell_angle_beta     101.243(3)
_cell_angle_gamma     90.00
_cell_volume     1271.3(5)
_cell_formula_units_Z     4
_cell_measurement_reflns_used     3481
_cell_measurement_theta_min     3.07
_cell_measurement_theta_max     27.49
_cell_measurement_temperature     103(2)
_exptl_crystal_description     Block
_exptl_crystal_colour     Red
_exptl_crystal_size_max     0.43
_exptl_crystal_size_mid     0.43
_exptl_crystal_size_min     0.40
_exptl_crystal_density_diffrn     1.370
_exptl_crystal_density_meas     ?
_exptl_crystal_density_method     'not measured'
_exptl_crystal_F_000     552
_exptl_absorpt_coefficient_mu     0.098
_exptl_absorpt_correction_type     none
_exptl_absorpt_process_details     ?
_exptl_absorpt_correction_T_min     ?
_exptl_absorpt_correction_T_max     ?
_exptl_special_details
;
;
_diffrn_ambient_temperature     103(2)
_diffrn_radiation_type     MoK\a
_diffrn_radiation_wavelength     0.71073
_diffrn_radiation_source     'Rotating Anode'
_diffrn_radiation_monochromator     graphite
_diffrn_measurement_device_type     'Rigaku AFC10/Saturn724+'
_diffrn_measurement_method     'phi and omega scans'
_diffrn_detector_area_resol_mean     28.5714
_diffrn_reflns_number     11006
_diffrn_reflns_av_R_equivalents     0.0262
_diffrn_reflns_av_sigmaI/netI     0.0256
_diffrn_reflns_theta_min     3.17
_diffrn_reflns_theta_max     27.48
_diffrn_reflns_theta_full     27.48
_diffrn_measured_fraction_theta_max     0.991
_diffrn_measured_fraction_theta_full     0.991
_diffrn_reflns_limit_h_min     -14
_diffrn_reflns_limit_h_max     14
_diffrn_reflns_limit_k_min     -10
_diffrn_reflns_limit_k_max     9
_diffrn_reflns_limit_l_min     -19
_diffrn_reflns_limit_l_max     15
_diffrn_standards_number     0
_diffrn_standards_interval_count     0
_diffrn_standards_interval_time     0
_diffrn_standards_decay_%     0
_refine_special_details
;
Refinement of <i>F</i>^2^ against ALL reflections. The weighted <i>R</i>-factor
<i>wR</i> and goodness of fit <i>S</i> are based on <i>F</i>^2^, conventional
<i>R</i>-factors <i>R</i> are based on <i>F</i>, with <i>F</i> set to zero for
negative <i>F</i>^2^. The threshold expression of <i>F</i>^2^ >
\s(<i>F</i>^2^) is used only for calculating <i>R</i>-factors(gt) <i>etc</i>.
and is not relevant to the choice of reflections for refinement.
<i>R</i>-factors based on <i>F</i>^2^ are statistically about twice as large
as those based on <i>F</i>, and <i>R</i>- factors based on ALL data will be
even larger.
;
_reflns_number_total     2889
_reflns_number_gt     2449
_reflns_threshold_expression     >2sigma(I)
_refine_ls_structure_factor_coef     Fsqd
_refine_ls_matrix_type     full
_refine_ls_R_factor_all     0.0469
_refine_ls_R_factor_gt     0.0364
_refine_ls_wR_factor_gt     0.0913
_refine_ls_wR_factor_ref     0.0971
_refine_ls_goodness_of_fit_ref     1.001
_refine_ls_restrained_S_all     1.001
_refine_ls_number_reflns     2889
_refine_ls_number_parameters     183
_refine_ls_number_restraints     0
_refine_ls_hydrogen_treatment     mixed
_refine_ls_weighting_scheme     calc
_refine_ls_weighting_details
         'calc w=1/[\s^2^(Fo^2^)+(0.0536P)^2^+0.3560P] where P=(Fo^2^+2Fc^2^)/3'
_atom_sites_solution_hydrogens     geom
_atom_sites_solution_primary     direct
_atom_sites_solution_secondary     difmap
_refine_ls_shift/su_max     0.001
_refine_ls_shift/su_mean     0.000
_refine_diff_density_max     0.254
_refine_diff_density_min     -0.209
_refine_ls_extinction_method     none
_refine_ls_extinction_coef     ?
loop_
    _atom_type_symbol
    _atom_type_description
    _atom_type_scat_dispersion_real
    _atom_type_scat_dispersion_imag
    _atom_type_scat_source
    'C' 'C' 0.0033 0.0016
                         'International Tables Vol C Tables 4.2.6.8 and 6.1.1.4'
    'H' 'H' 0.0000 0.0000
                         'International Tables Vol C Tables 4.2.6.8 and 6.1.1.4'
    'N' 'N' 0.0061 0.0033
                         'International Tables Vol C Tables 4.2.6.8 and 6.1.1.4'
    'O' 'O' 0.0106 0.0060
                         'International Tables Vol C Tables 4.2.6.8 and 6.1.1.4'
_computing_data_collection     'CrystalClear (Rigaku/MSC, 2008)'
_computing_cell_refinement     'CrystalClear (Rigaku/MSC, 2008)'
_computing_data_reduction     'CrystalClear (Rigaku/MSC, 2008)'
_computing_structure_solution     'SHELXS97 (Sheldrick, 2008)'
_computing_structure_refinement     'SHELXL97 (Sheldrick, 2008)'
_computing_molecular_graphics     'PLATON (Spek, 2009)'
_computing_publication_material     'SHELXL97 (Sheldrick, 2008)'
loop_
    _atom_site_type_symbol
    _atom_site_label
    _atom_site_fract_x
    _atom_site_fract_y
    _atom_site_fract_z
    _atom_site_U_iso_or_equiv
    _atom_site_adp_type
    _atom_site_calc_flag
    _atom_site_refinement_flags
    _atom_site_occupancy
    _atom_site_disorder_assembly
    _atom_site_disorder_group
    O O17 0.65146(8) 0.86367(11) 0.70314(6) 0.0179(2) Uani d . 1 . .
    N N1 0.36485(9) 0.55187(13) 0.58619(7) 0.0181(2) Uani d . 1 . .
    N N2 0.48288(9) 0.59455(13) 0.59073(7) 0.0178(2) Uani d . 1 . .
    N N4 0.54093(9) 0.41800(13) 0.72319(7) 0.0178(2) Uani d . 1 . .
    N N5 0.42231(9) 0.37460(13) 0.71646(7) 0.0180(2) Uani d . 1 . .
    N N7 0.21537(9) 0.38630(13) 0.63454(7) 0.0153(2) Uani d . 1 . .
    N N8 0.15710(9) 0.34258(13) 0.54720(7) 0.0162(2) Uani d . 1 . .
    N N14 0.69045(9) 0.54690(13) 0.65843(7) 0.0150(2) Uani d . 1 . .
    N N15 0.72507(9) 0.68179(12) 0.61051(7) 0.0143(2) Uani d . 1 . .
    C C3 0.56793(11) 0.51973(14) 0.65674(8) 0.0141(2) Uani d . 1 . .
    C C6 0.34064(11) 0.43941(15) 0.64680(8) 0.0144(2) Uani d . 1 . .
    C C9 0.04184(11) 0.30101(15) 0.55470(9) 0.0160(3) Uani d . 1 . .
    C C10 0.02513(11) 0.31991(16) 0.64640(9) 0.0182(3) Uani d . 1 . .
    H H10 -0.0491 0.2986 0.6691 0.022 Uiso calc R 1 . .
    C C11 0.13712(11) 0.37494(15) 0.69613(8) 0.0162(3) Uani d . 1 . .
    C C12 0.17476(12) 0.42513(18) 0.79463(9) 0.0225(3) Uani d . 1 . .
    H H12A 0.1010 0.4254 0.8234 0.027 Uiso calc R 1 . .
    H H12B 0.2114 0.5369 0.7983 0.027 Uiso calc R 1 . .
    H H12C 0.2366 0.3461 0.8269 0.027 Uiso calc R 1 . .
    C C13 -0.04989(11) 0.24561(17) 0.47157(9) 0.0202(3) Uani d . 1 . .
    H H13A -0.0168 0.2705 0.4161 0.024 Uiso calc R 1 . .
    H H13B -0.1293 0.3045 0.4689 0.024 Uiso calc R 1 . .
    H H13C -0.0637 0.1255 0.4752 0.024 Uiso calc R 1 . .
    C C16 0.70060(10) 0.83713(14) 0.63648(8) 0.0138(2) Uani d . 1 . .
    C C18 0.73811(12) 0.97462(16) 0.57793(9) 0.0204(3) Uani d . 1 . .
    H H18A 0.8278 1.0008 0.5999 0.024 Uiso calc R 1 . .
    H H18B 0.7275 0.9354 0.5135 0.024 Uiso calc R 1 . .
    C C19 0.66242(18) 1.13003(19) 0.58044(13) 0.0396(4) Uani d . 1 . .
    H H19A 0.5744 1.1071 0.5539 0.048 Uiso calc R 1 . .
    H H19B 0.6936 1.2175 0.5447 0.048 Uiso calc R 1 . .
    H H19C 0.6698 1.1669 0.6444 0.048 Uiso calc R 1 . .
    H H14N 0.7449(16) 0.507(2) 0.7030(12) 0.032(5) Uiso d . 1 . .
    H H15N 0.7596(16) 0.663(2) 0.5615(12) 0.032(4) Uiso d . 1 . .
loop_
    _atom_site_aniso_label
    _atom_site_aniso_U_11
    _atom_site_aniso_U_22
    _atom_site_aniso_U_33
    _atom_site_aniso_U_12
    _atom_site_aniso_U_13
    _atom_site_aniso_U_23
    O17 0.0174(4) 0.0197(5) 0.0189(4) -0.0030(3) 0.0092(3) -0.0036(4)
    N1 0.0153(5) 0.0192(5) 0.0195(5) -0.0025(4) 0.0025(4) 0.0026(4)
    N2 0.0153(5) 0.0183(5) 0.0196(5) -0.0022(4) 0.0025(4) 0.0032(4)
    N4 0.0142(5) 0.0190(5) 0.0207(5) -0.0005(4) 0.0045(4) 0.0042(4)
    N5 0.0161(5) 0.0184(5) 0.0203(5) -0.0011(4) 0.0057(4) 0.0033(4)
    N7 0.0141(5) 0.0190(5) 0.0133(5) -0.0019(4) 0.0040(4) -0.0007(4)
    N8 0.0158(5) 0.0187(5) 0.0147(5) -0.0018(4) 0.0042(4) -0.0018(4)
    N14 0.0139(5) 0.0135(5) 0.0177(5) -0.0003(4) 0.0034(4) 0.0048(4)
    N15 0.0170(5) 0.0132(5) 0.0146(5) -0.0019(4) 0.0077(4) 0.0014(4)
    C3 0.0164(5) 0.0115(5) 0.0151(6) -0.0001(4) 0.0051(4) -0.0015(4)
    C6 0.0138(5) 0.0148(6) 0.0156(6) -0.0012(4) 0.0050(4) -0.0013(4)
    C9 0.0143(5) 0.0151(6) 0.0194(6) -0.0003(4) 0.0054(5) 0.0012(5)
    C10 0.0162(5) 0.0200(6) 0.0202(6) -0.0010(5) 0.0077(5) 0.0011(5)
    C11 0.0172(6) 0.0158(6) 0.0177(6) 0.0010(4) 0.0084(5) 0.0024(5)
    C12 0.0227(6) 0.0285(7) 0.0178(6) -0.0022(5) 0.0075(5) -0.0005(5)
    C13 0.0171(6) 0.0221(6) 0.0217(6) -0.0034(5) 0.0042(5) -0.0009(5)
    C16 0.0105(5) 0.0148(6) 0.0160(6) -0.0013(4) 0.0026(4) 0.0000(4)
    C18 0.0224(6) 0.0167(6) 0.0241(7) -0.0016(5) 0.0096(5) 0.0034(5)
    C19 0.0561(10) 0.0238(8) 0.0457(10) 0.0138(7) 0.0269(8) 0.0154(7)
_geom_special_details
;
All e.s.d.'s (except the e.s.d. in the dihedral angle between two l.s. planes)
are estimated using the full covariance matrix. The cell e.s.d.'s are taken
into account individually in the estimation of e.s.d.'s in distances, angles
and torsion angles; correlations between e.s.d.'s in cell parameters are only
used when they are defined by crystal symmetry. An approximate (isotropic)
treatment of cell e.s.d.'s is used for estimating e.s.d.'s involving l.s.
planes.
;
loop_
    _geom_bond_atom_site_label_1
    _geom_bond_atom_site_label_2
    _geom_bond_site_symmetry_2
    _geom_bond_distance
    _geom_bond_publ_flag
    O17 C16 . 1.2297(15) ?
    N1 N2 . 1.3200(14) ?
    N1 C6 . 1.3355(16) ?
    N2 C3 . 1.3499(16) ?
    N4 N5 . 1.3235(14) ?
    N4 C3 . 1.3547(16) ?
    N5 C6 . 1.3300(16) ?
    N7 C11 . 1.3675(15) ?
    N7 N8 . 1.3705(14) ?
    N7 C6 . 1.4076(15) ?
    N8 C9 . 1.3249(15) ?
    N14 C3 . 1.3480(15) ?
    N14 N15 . 1.3874(14) ?
    N14 H14N . 0.860(18) ?
    N15 C16 . 1.3480(16) ?
    N15 H15N . 0.893(19) ?
    C9 C10 . 1.4128(17) ?
    C9 C13 . 1.4940(17) ?
    C10 C11 . 1.3698(17) ?
    C10 H10 . 0.9500 ?
    C11 C12 . 1.4914(18) ?
    C12 H12A . 0.9800 ?
    C12 H12B . 0.9800 ?
    C12 H12C . 0.9800 ?
    C13 H13A . 0.9800 ?
    C13 H13B . 0.9800 ?
    C13 H13C . 0.9800 ?
    C16 C18 . 1.5091(17) ?
    C18 C19 . 1.501(2) ?
    C18 H18A . 0.9900 ?
    C18 H18B . 0.9900 ?
    C19 H19A . 0.9800 ?
    C19 H19B . 0.9800 ?
    C19 H19C . 0.9800 ?
loop_
    _geom_angle_atom_site_label_1
    _geom_angle_atom_site_label_2
    _geom_angle_atom_site_label_3
    _geom_angle_site_symmetry_1
    _geom_angle_site_symmetry_3
    _geom_angle
    _geom_angle_publ_flag
    N2 N1 C6 . . 117.36(10) ?
    N1 N2 C3 . . 116.47(10) ?
    N5 N4 C3 . . 116.84(10) ?
    N4 N5 C6 . . 116.81(10) ?
    C11 N7 N8 . . 112.19(10) ?
    C11 N7 C6 . . 130.48(10) ?
    N8 N7 C6 . . 117.30(9) ?
    C9 N8 N7 . . 104.95(10) ?
    C3 N14 N15 . . 118.95(10) ?
    C3 N14 H14N . . 119.1(12) ?
    N15 N14 H14N . . 118.1(12) ?
    C16 N15 N14 . . 119.27(10) ?
    C16 N15 H15N . . 122.0(11) ?
    N14 N15 H15N . . 118.7(11) ?
    N14 C3 N2 . . 118.61(11) ?
    N14 C3 N4 . . 116.02(10) ?
    N2 C3 N4 . . 125.37(11) ?
    N5 C6 N1 . . 126.59(11) ?
    N5 C6 N7 . . 117.82(11) ?
    N1 C6 N7 . . 115.60(10) ?
    N8 C9 C10 . . 110.81(11) ?
    N8 C9 C13 . . 119.93(11) ?
    C10 C9 C13 . . 129.25(11) ?
    C11 C10 C9 . . 106.44(11) ?
    C11 C10 H10 . . 126.8 ?
    C9 C10 H10 . . 126.8 ?
    N7 C11 C10 . . 105.61(11) ?
    N7 C11 C12 . . 123.07(11) ?
    C10 C11 C12 . . 131.24(11) ?
    C11 C12 H12A . . 109.5 ?
    C11 C12 H12B . . 109.5 ?
    H12A C12 H12B . . 109.5 ?
    C11 C12 H12C . . 109.5 ?
    H12A C12 H12C . . 109.5 ?
    H12B C12 H12C . . 109.5 ?
    C9 C13 H13A . . 109.5 ?
    C9 C13 H13B . . 109.5 ?
    H13A C13 H13B . . 109.5 ?
    C9 C13 H13C . . 109.5 ?
    H13A C13 H13C . . 109.5 ?
    H13B C13 H13C . . 109.5 ?
    O17 C16 N15 . . 122.06(11) ?
    O17 C16 C18 . . 122.90(11) ?
    N15 C16 C18 . . 115.04(11) ?
    C19 C18 C16 . . 112.53(11) ?
    C19 C18 H18A . . 109.1 ?
    C16 C18 H18A . . 109.1 ?
    C19 C18 H18B . . 109.1 ?
    C16 C18 H18B . . 109.1 ?
    H18A C18 H18B . . 107.8 ?
    C18 C19 H19A . . 109.5 ?
    C18 C19 H19B . . 109.5 ?
    H19A C19 H19B . . 109.5 ?
    C18 C19 H19C . . 109.5 ?
    H19A C19 H19C . . 109.5 ?
    H19B C19 H19C . . 109.5 ?
loop_
    _geom_torsion_atom_site_label_1
    _geom_torsion_atom_site_label_2
    _geom_torsion_atom_site_label_3
    _geom_torsion_atom_site_label_4
    _geom_torsion_site_symmetry_1
    _geom_torsion_site_symmetry_2
    _geom_torsion_site_symmetry_3
    _geom_torsion_site_symmetry_4
    _geom_torsion
    _geom_torsion_publ_flag
    C6 N1 N2 C3 . . . . -0.04(16) ?
    C3 N4 N5 C6 . . . . -2.11(16) ?
    C11 N7 N8 C9 . . . . -0.96(13) ?
    C6 N7 N8 C9 . . . . -179.01(10) ?
    C3 N14 N15 C16 . . . . 64.25(15) ?
    N15 N14 C3 N2 . . . . 17.35(16) ?
    N15 N14 C3 N4 . . . . -162.40(10) ?
    N1 N2 C3 N14 . . . . 173.64(10) ?
    N1 N2 C3 N4 . . . . -6.63(18) ?
    N5 N4 C3 N14 . . . . -172.47(10) ?
    N5 N4 C3 N2 . . . . 7.79(18) ?
    N4 N5 C6 N1 . . . . -4.45(19) ?
    N4 N5 C6 N7 . . . . 175.75(10) ?
    N2 N1 C6 N5 . . . . 5.63(19) ?
    N2 N1 C6 N7 . . . . -174.57(10) ?
    C11 N7 C6 N5 . . . . 49.57(18) ?
    N8 N7 C6 N5 . . . . -132.81(12) ?
    C11 N7 C6 N1 . . . . -130.25(13) ?
    N8 N7 C6 N1 . . . . 47.37(15) ?
    N7 N8 C9 C10 . . . . 0.78(13) ?
    N7 N8 C9 C13 . . . . -179.96(10) ?
    N8 C9 C10 C11 . . . . -0.34(14) ?
    C13 C9 C10 C11 . . . . -179.53(12) ?
    N8 N7 C11 C10 . . . . 0.75(13) ?
    C6 N7 C11 C10 . . . . 178.47(12) ?
    N8 N7 C11 C12 . . . . -176.21(11) ?
    C6 N7 C11 C12 . . . . 1.5(2) ?
    C9 C10 C11 N7 . . . . -0.25(13) ?
    C9 C10 C11 C12 . . . . 176.37(13) ?
    N14 N15 C16 O17 . . . . 2.05(17) ?
    N14 N15 C16 C18 . . . . -178.04(10) ?
    O17 C16 C18 C19 . . . . -25.57(18) ?
    N15 C16 C18 C19 . . . . 154.53(13) ?
loop_
    _geom_hbond_atom_site_label_D
    _geom_hbond_atom_site_label_H
    _geom_hbond_atom_site_label_A
    _geom_hbond_site_symmetry_A
    _geom_hbond_distance_DH
    _geom_hbond_distance_HA
    _geom_hbond_distance_DA
    _geom_hbond_angle_DHA
    N14 H14N O17 2_646 0.859(17) 1.980(17) 2.821(2) 166(2)
    N15 H15N N8 3_666 0.893(18) 1.996(18) 2.882(2) 171(2)
