# Supplementary material for: N′-[6-(3,5-Dimethylpyrazol-1-yl)-1,2,4,5-tetrazin-3-yl]propanohydrazide
Source: Acta Crystallogr Sect E Struct Rep Online. 2010 Oct 23;66(Pt 11):o2914. doi: 10.1107/S1600536810041528 (PMC3009377; doi:10.1107/S1600536810041528)
Supplement: Supplementary file 2 [file e-66-o2914-Isup2.hkl]

# 
# h,k,l, Fc-squared, Fo-squared, sigma(Fo-squared) and status flag 
# 
data_I
_shelx_title ' BO891 in P2(1)/n' 
_shelx_refln_list_code          4 
_shelx_F_calc_maximum      113.06 
_exptl_crystal_F_000       552.00 
_reflns_d_resolution_high  0.7702 
 
loop_ 
 _symmetry_equiv_pos_as_xyz 
 'x, y, z' 
 '-x+1/2, y+1/2, -z+1/2' 
 '-x, -y, -z' 
 'x-1/2, -y-1/2, z-1/2' 
 
_cell_length_a    10.8958 
_cell_length_b     8.0354 
_cell_length_c    14.8050 
_cell_angle_alpha  90.000 
_cell_angle_beta  101.243 
_cell_angle_gamma  90.000 
 
_shelx_F_squared_multiplier     1.000 
 
loop_ 
 _refln_index_h 
 _refln_index_k 
 _refln_index_l 
 _refln_F_squared_calc 
 _refln_F_squared_meas 
 _refln_F_squared_sigma 
 _refln_observed_status 
   2   0   0     1651.72     1461.43     11.78 o 
   4   0   0       99.38       78.78      3.65 o 
   6   0   0     1624.38     1775.27     26.89 o 
   8   0   0      338.79      349.38     13.16 o 
  10   0   0      899.91      872.81     15.01 o 
  12   0   0       51.33       50.31      4.53 o 
   1   1   0     1618.93     1525.30     17.92 o 
   2   1   0      183.37      180.39      1.72 o 
   3   1   0     3304.44     3259.01     16.12 o 
   4   1   0        2.23        3.81      0.97 o 
   5   1   0      326.90      290.02      3.87 o 
   6   1   0       10.45        9.19      1.41 o 
   7   1   0       94.78       90.68      3.07 o 
   8   1   0      884.02      906.62      9.76 o 
   9   1   0       43.26       33.42      2.82 o 
  10   1   0      215.35      199.19      4.95 o 
  11   1   0       37.16       30.05      2.81 o 
  12   1   0       79.98       82.62      3.64 o 
  13   1   0        6.57        6.50      2.24 o 
   1   2   0     7023.96     7013.39     50.32 o 
   2   2   0     1076.55     1055.35      6.37 o 
   3   2   0        4.43        3.00      0.62 o 
   4   2   0      310.46      311.71      4.55 o 
   5   2   0        4.88        7.19      1.33 o 
   6   2   0       10.20       11.76      1.32 o 
   7   2   0       26.69       25.63      1.89 o 
   8   2   0        3.23        2.78      1.83 o 
   9   2   0      175.46      169.72      4.46 o 
  10   2   0        1.64        2.17      1.79 o 
  11   2   0      136.65      118.98      4.68 o 
  12   2   0      112.27       96.25      3.84 o 
  13   2   0        0.40        4.40      2.40 o 
   1   3   0     5412.90     5604.39     27.60 o 
   2   3   0      474.73      489.70      3.43 o 
   3   3   0     3307.30     3470.04     21.47 o 
   4   3   0       32.45       29.15      0.93 o 
   5   3   0      438.92      458.14      5.43 o 
   6   3   0       68.86       68.08      2.12 o 
   7   3   0      642.91      613.89      7.42 o 
   8   3   0      152.70      152.50      4.41 o 
   9   3   0      489.81      491.77      8.18 o 
  10   3   0      449.93      413.91      6.48 o 
  11   3   0       33.27       31.54      3.14 o 
  12   3   0        1.07        2.98      1.94 o 
  13   3   0       32.20       30.38      3.76 o 
   0   4   0     3919.94     4036.45     22.16 o 
   1   4   0       17.21       24.36      1.27 o 
   2   4   0      174.95      169.50      2.99 o 
   3   4   0      146.94      137.02      5.79 o 
   4   4   0      385.90      392.12     15.93 o 
   5   4   0     1226.72     1310.34     12.59 o 
   6   4   0      677.94      688.93      8.41 o 
   7   4   0       10.81       11.41      1.13 o 
   8   4   0       28.55       22.37      3.79 o 
   9   4   0     1316.06     1304.27     16.20 o 
  10   4   0        0.96        4.98      2.73 o 
  11   4   0       52.32       46.62      4.14 o 
  12   4   0        6.13        8.23      3.17 o 
   1   5   0      528.82      524.29      5.16 o 
   2   5   0       41.26       44.23      1.52 o 
   3   5   0     1887.57     2005.11     17.09 o 
   4   5   0       55.83       60.05      3.71 o 
   5   5   0       21.34       22.62      3.46 o 
   6   5   0       93.60       78.09      3.00 o 
   7   5   0       30.69       26.66      2.04 o 
   8   5   0       78.33       79.76      4.79 o 
   9   5   0       22.58       19.80      3.43 o 
  10   5   0       18.79       21.96      3.30 o 
  11   5   0        3.92       12.68      3.92 o 
  12   5   0        2.39        3.06      3.12 o 
   0   6   0       34.79       30.61      4.06 o 
   1   6   0       23.39       20.49      1.92 o 
   2   6   0      501.67      482.21      7.89 o 
   3   6   0        0.19        1.80      1.94 o 
   4   6   0        2.88        4.81      2.30 o 
   5   6   0       23.07       25.39      3.48 o 
   6   6   0       67.82       74.18      4.75 o 
   7   6   0      602.34      613.51     10.84 o 
   8   6   0        2.96        3.38      2.80 o 
   9   6   0        6.30        3.82      3.09 o 
  10   6   0        1.96        6.65      3.13 o 
  11   6   0        9.76       10.73      3.12 o 
   1   7   0      217.98      232.95      6.07 o 
   2   7   0       55.48       54.80      2.56 o 
   3   7   0      764.77      774.47     11.53 o 
   4   7   0      616.06      594.78     10.35 o 
   5   7   0      235.23      252.95      7.10 o 
   6   7   0      261.80      254.04      7.99 o 
   7   7   0      374.67      372.78      8.62 o 
   8   7   0      251.38      254.60      7.75 o 
   9   7   0        0.27        4.70      3.08 o 
  10   7   0       23.75       24.53      4.04 o 
   0   8   0        9.55        7.62      6.36 o 
   1   8   0       16.97       20.08      3.75 o 
   2   8   0       11.86       11.32      3.64 o 
   3   8   0      127.31      123.59      5.09 o 
   4   8   0      113.83      119.19      5.25 o 
   5   8   0       14.61       18.21      3.53 o 
   6   8   0      140.77      147.58      6.09 o 
   7   8   0       91.08       91.49      5.47 o 
   8   8   0        0.07        5.04      2.41 o 
   1   9   0        3.68        5.26      5.05 o 
   2   9   0      151.56      152.21      7.16 o 
   3   9   0      276.92      269.60      8.43 o 
   4   9   0      333.96      318.97     10.21 o 
   5   9   0        2.22        3.45      2.86 o 
   6   9   0      410.79      400.36     18.61 o 
   7   9   0       16.58       11.22      3.06 o 
   0  10   0       65.15       82.29     12.25 o 
   1  10   0        0.00        0.31      4.18 o 
   2  10   0      187.43      198.36     10.54 o 
   3  10   0      164.32      169.15     10.45 o 
 -13   0   1       13.97       10.03      3.36 o 
 -11   0   1       46.10       38.56      4.32 o 
  -9   0   1        5.51        8.91      3.95 o 
  -7   0   1       17.84       22.89      3.17 o 
  -5   0   1     1153.24     1166.31      9.99 o 
  -3   0   1    10909.43    10513.31     44.71 o 
   3   0   1      400.19      353.87      6.26 o 
   5   0   1        7.78        4.11      1.75 o 
   7   0   1       27.09       20.19      3.11 o 
   9   0   1      442.76      437.35     10.30 o 
  11   0   1       92.26       71.20      4.98 o 
  13   0   1      199.05      201.76      7.96 o 
 -13   1   1        6.47        6.47      2.25 o 
 -12   1   1        0.00        2.58      2.10 o 
 -11   1   1      110.60      119.17      4.36 o 
 -10   1   1        0.00        2.36      2.05 o 
  -9   1   1       75.84       79.04      3.48 o 
  -8   1   1       12.78       10.80      2.12 o 
  -7   1   1       68.56       57.05      3.17 o 
  -6   1   1     2619.11     2842.85     35.21 o 
  -5   1   1     1197.61     1322.87      7.56 o 
  -4   1   1       37.60       32.95      1.44 o 
  -3   1   1      129.37      137.02      2.09 o 
  -2   1   1     1735.98     1649.49     11.99 o 
  -1   1   1      236.38      213.62      7.10 o 
   1   1   1     7355.08     7178.33     51.76 o 
   2   1   1      385.85      372.06      3.11 o 
   3   1   1     5378.89     5559.38     19.10 o 
   4   1   1       19.78       19.76      1.11 o 
   5   1   1     1283.34     1416.99     17.26 o 
   6   1   1      306.88      299.31      4.30 o 
   7   1   1      117.22      134.53      3.58 o 
   8   1   1       25.45       20.06      2.17 o 
   9   1   1       94.32       84.23      3.45 o 
  10   1   1       18.20       18.47      2.47 o 
  11   1   1       50.38       47.34      3.08 o 
  12   1   1       91.64       91.06      3.78 o 
  13   1   1        2.48        2.82      1.87 o 
 -13   2   1        2.65        5.52      2.33 o 
 -12   2   1        4.75        4.59      1.74 o 
 -11   2   1       85.30       80.26      4.39 o 
 -10   2   1     1015.69      963.92     11.11 o 
  -9   2   1      242.71      251.34      5.73 o 
  -8   2   1      633.77      663.33      7.97 o 
  -7   2   1      214.29      242.69      5.09 o 
  -6   2   1        1.48        3.13      1.92 o 
  -4   2   1      632.63      616.65      5.03 o 
  -3   2   1      654.44      674.42      6.57 o 
  -2   2   1      550.45      562.82      4.35 o 
  -1   2   1     4787.23     4873.45     26.87 o 
   0   2   1    11612.33    11311.99     66.30 o 
   1   2   1     7299.33     7295.68     55.78 o 
   2   2   1      642.32      627.96      3.78 o 
   3   2   1       84.23       91.33      1.52 o 
   4   2   1      274.36      293.55      4.99 o 
   5   2   1      812.27      841.02     11.63 o 
   6   2   1      333.28      345.73      4.81 o 
   7   2   1        0.44        2.07      1.44 o 
   8   2   1       32.84       33.73      2.81 o 
   9   2   1      195.53      179.71      4.61 o 
  10   2   1       14.11       11.96      2.31 o 
  11   2   1       95.75      107.48      4.53 o 
  12   2   1        1.99        2.84      1.61 o 
  13   2   1        4.18        5.51      2.60 o 
 -13   3   1       35.68       37.44      4.88 o 
 -12   3   1       11.27        8.38      2.47 o 
 -11   3   1      101.32      102.31      4.83 o 
 -10   3   1      234.45      249.35      5.15 o 
  -9   3   1      349.06      328.16      8.07 o 
  -8   3   1      228.69      225.71      4.70 o 
  -7   3   1      147.38      134.48      3.88 o 
  -6   3   1      157.05      154.79      5.41 o 
  -5   3   1      166.16      203.14      4.40 o 
  -4   3   1      893.14      934.83     11.62 o 
  -3   3   1      673.17      679.74      6.38 o 
  -2   3   1      543.58      530.69      4.52 o 
  -1   3   1      168.62      174.37      2.95 o 
   0   3   1      792.80      824.81      4.57 o 
   1   3   1      627.23      617.53      5.25 o 
   2   3   1      401.29      371.20      4.03 o 
   3   3   1     3027.66     3235.62     17.15 o 
   4   3   1      859.46      982.18      7.57 o 
   5   3   1      387.92      396.22      5.17 o 
   6   3   1       14.50       12.26      1.40 o 
   7   3   1       71.50       68.55      2.55 o 
   8   3   1       78.87       66.93      2.81 o 
   9   3   1        9.88       14.26      1.97 o 
  10   3   1      975.35      917.25      9.02 o 
  11   3   1       41.33       47.06      3.65 o 
  12   3   1       14.49       12.86      3.12 o 
  13   3   1       19.79       26.01      3.55 o 
 -12   4   1      124.52      119.81      6.14 o 
 -11   4   1       12.71       15.31      3.18 o 
 -10   4   1      514.77      513.71     10.23 o 
  -9   4   1        1.03        3.72      2.92 o 
  -8   4   1      264.02      261.53      7.14 o 
  -7   4   1      153.38      135.69      3.76 o 
  -6   4   1        0.01        2.47      2.91 o 
  -5   4   1      215.73      208.77      5.89 o 
  -4   4   1        4.90        4.99      2.81 o 
  -3   4   1      189.62      191.12      4.12 o 
  -2   4   1        1.22        2.83      0.97 o 
  -1   4   1        0.26        1.83      0.93 o 
   0   4   1       67.79       60.71      1.49 o 
   1   4   1     1015.41     1020.15      8.41 o 
   2   4   1      674.64      731.97      6.69 o 
   3   4   1      509.14      524.01      6.85 o 
   4   4   1        9.43       12.48      2.75 o 
   5   4   1      415.01      434.06      6.10 o 
   6   4   1      237.00      251.10      3.09 o 
   7   4   1       22.32       19.28      1.29 o 
   8   4   1      203.12      194.06      6.16 o 
   9   4   1      258.27      257.92      7.17 o 
  10   4   1       35.36       23.39      3.36 o 
  11   4   1        1.34        2.25      2.49 o 
  12   4   1        1.23        4.68      2.57 o 
 -12   5   1        7.52        5.44      2.98 o 
 -11   5   1      324.63      316.73      9.36 o 
 -10   5   1      136.03      124.09      5.83 o 
  -9   5   1       89.20       93.39      5.21 o 
  -8   5   1       12.61       14.06      2.22 o 
  -7   5   1       54.96       55.62      3.04 o 
  -6   5   1        1.41        2.68      1.22 o 
  -5   5   1      157.97      155.59      3.25 o 
  -4   5   1       44.37       55.03      3.02 o 
  -3   5   1      343.27      329.00      5.86 o 
  -2   5   1      190.11      194.06      3.01 o 
  -1   5   1       75.93       69.60      2.14 o 
   0   5   1       30.31       33.40      1.57 o 
   1   5   1      457.93      449.56      4.59 o 
   2   5   1        2.50        3.24      1.10 o 
   3   5   1       45.42       32.84      1.48 o 
   4   5   1      406.72      438.02      8.45 o 
   5   5   1       55.43       70.91      4.22 o 
   6   5   1        0.92        4.91      4.16 o 
   7   5   1      296.04      294.10      8.48 o 
   8   5   1       97.79       84.97      4.84 o 
   9   5   1      102.61       96.98      4.92 o 
  10   5   1       10.05       10.15      2.86 o 
  11   5   1       90.53       86.54      5.23 o 
  12   5   1        0.32        2.36      3.42 o 
 -11   6   1      100.68      114.11      7.14 o 
 -10   6   1       37.80       38.41      4.23 o 
  -9   6   1        2.34        3.36      2.68 o 
  -8   6   1        2.91        5.05      3.16 o 
  -7   6   1      637.03      625.61     12.06 o 
  -6   6   1       78.95       85.76      5.40 o 
  -5   6   1       67.41       64.25      4.83 o 
  -4   6   1        0.10        3.05      2.62 o 
  -3   6   1      159.87      165.95      5.53 o 
  -2   6   1      252.07      261.75      4.57 o 
  -1   6   1      223.76      213.80      5.65 o 
   0   6   1      974.66      983.85     13.90 o 
   1   6   1     1146.35     1178.21     11.33 o 
   2   6   1       70.24       68.06      2.26 o 
   3   6   1       72.91       64.36      3.30 o 
   4   6   1      772.51      831.26     13.72 o 
   5   6   1       51.86       45.70      4.70 o 
   6   6   1        0.66        2.22      2.98 o 
   7   6   1      511.07      509.87     10.17 o 
   8   6   1       84.70       87.69      5.42 o 
   9   6   1      154.10      147.24      7.27 o 
  10   6   1        3.94        1.58      3.35 o 
  11   6   1        0.03        4.55      3.47 o 
 -10   7   1       34.22       35.24      4.55 o 
  -9   7   1       73.57       72.30      5.56 o 
  -8   7   1        7.84       12.22      2.97 o 
  -7   7   1      871.04      879.08     12.91 o 
  -6   7   1      387.52      377.53      8.32 o 
  -5   7   1      187.79      187.47      6.48 o 
  -4   7   1        0.90        3.67      2.19 o 
  -3   7   1        8.24       13.20      3.02 o 
  -2   7   1       74.41       78.04      3.07 o 
  -1   7   1       16.41       17.86      2.80 o 
   0   7   1      244.11      230.24      4.69 o 
   1   7   1     1061.15     1083.47     15.67 o 
   2   7   1       95.98       88.98      3.59 o 
   3   7   1       10.69        9.56      2.34 o 
   4   7   1       41.53       40.49      3.56 o 
   5   7   1      387.13      393.13      8.59 o 
   6   7   1       21.36       21.34      4.64 o 
   7   7   1        0.51        1.15      2.33 o 
   8   7   1        0.06        1.54      2.91 o 
   9   7   1        1.84        6.04      2.63 o 
  10   7   1       12.73       12.78      5.23 o 
  -9   8   1       19.55       19.18      3.94 o 
  -8   8   1       81.14       83.13      6.25 o 
  -7   8   1      104.33      102.69      9.73 o 
  -6   8   1      239.56      255.24      7.59 o 
  -5   8   1      314.69      314.33      7.73 o 
  -4   8   1      121.05      111.89      5.65 o 
  -3   8   1      293.64      289.00      8.81 o 
  -2   8   1       27.65       26.48      3.02 o 
  -1   8   1        6.45        6.36      1.99 o 
   0   8   1       25.74       28.95      3.17 o 
   1   8   1        1.15        1.94      1.92 o 
   2   8   1        0.17        3.23      2.35 o 
   3   8   1       52.77       49.48      3.88 o 
   4   8   1       93.71      100.29      5.26 o 
   5   8   1       58.83       68.92      4.82 o 
   6   8   1       27.23       33.95      4.25 o 
   7   8   1       12.77        9.01      3.02 o 
   8   8   1       75.19       65.48      5.19 o 
  -7   9   1       62.06       65.16      6.05 o 
  -6   9   1      133.20      129.27      6.28 o 
  -5   9   1        0.76        2.85      2.29 o 
  -4   9   1       10.38        8.41      2.54 o 
  -3   9   1       19.22       20.39      5.99 o 
  -2   9   1       46.66       50.98      5.12 o 
  -1   9   1        0.16        5.29      4.26 o 
   0   9   1       59.33       63.12      7.46 o 
   1   9   1       42.49       45.23      6.31 o 
   2   9   1        5.53        9.76      3.59 o 
   3   9   1      122.18      128.27      6.73 o 
   4   9   1      164.79      152.16      7.10 o 
   5   9   1       49.31       39.40      5.20 o 
   6   9   1        7.27       12.65      4.78 o 
  -4  10   1        7.59        9.84      4.18 o 
  -3  10   1      173.26      182.70     10.09 o 
  -2  10   1       23.35       27.38      6.05 o 
  -1  10   1       21.17       30.14      6.08 o 
   0  10   1        0.50        0.80      4.08 o 
   1  10   1        7.30       12.88      4.93 o 
   2  10   1       81.92       84.99      7.65 o 
   3  10   1       10.94        9.77      5.32 o 
 -14   0   2       97.52       94.73      7.41 o 
 -12   0   2      188.57      183.42      7.27 o 
 -10   0   2       52.58       64.16      5.32 o 
  -8   0   2       12.72       14.44      4.06 o 
  -6   0   2     3204.71     3972.23     76.41 o 
  -4   0   2      118.47       73.29      2.41 o 
  -2   0   2     6157.74     6053.14     66.14 o 
   4   0   2     3289.85     3305.62     26.22 o 
   6   0   2     3244.58     3397.04     79.90 o 
   8   0   2      598.22      642.02     11.40 o 
  10   0   2      246.20      230.04      7.39 o 
  12   0   2       14.74       17.55      3.46 o 
 -14   1   2      112.66      121.11      5.39 o 
 -13   1   2        1.00        4.30      1.87 o 
 -12   1   2       10.75       10.73      2.54 o 
 -11   1   2        0.84        4.49      2.22 o 
 -10   1   2        0.09        1.94      2.43 o 
  -9   1   2      361.14      339.10      7.28 o 
  -8   1   2      101.10       98.98      4.64 o 
  -7   1   2      592.85      615.10      8.86 o 
  -6   1   2      345.24      288.69      5.07 o 
  -5   1   2     1004.94     1008.05     18.30 o 
  -4   1   2        0.25        2.95      1.09 o 
  -3   1   2      951.27      959.93      7.24 o 
  -2   1   2       27.80       17.49      1.53 o 
   0   1   2        3.01        4.82      0.81 o 
   1   1   2     1988.36     2024.75      7.58 o 
   2   1   2     3520.28     3782.68     18.39 o 
   3   1   2      273.27      270.02      2.46 o 
   4   1   2      877.76      871.37      4.67 o 
   5   1   2      496.21      451.90      4.88 o 
   6   1   2       17.82       27.36      1.76 o 
   7   1   2      599.91      618.19      8.06 o 
   8   1   2       10.60       16.35      2.29 o 
   9   1   2     1153.23     1112.91     13.38 o 
  10   1   2      298.71      273.15      6.19 o 
  11   1   2        0.56        2.30      1.79 o 
  12   1   2        1.36        2.67      1.80 o 
  13   1   2        0.06        2.76      1.78 o 
 -13   2   2       10.54       10.13      3.05 o 
 -12   2   2       22.10       22.24      2.62 o 
 -11   2   2       60.07       53.42      3.86 o 
 -10   2   2       15.39       14.51      2.51 o 
  -9   2   2        2.61        3.41      2.58 o 
  -8   2   2        4.35        5.12      2.49 o 
  -7   2   2      171.97      156.35      3.78 o 
  -6   2   2        1.50        3.04      1.41 o 
  -5   2   2     1071.98     1131.85     12.88 o 
  -4   2   2       86.48       64.81      2.33 o 
  -3   2   2        0.24        1.49      0.92 o 
  -2   2   2     2773.10     2818.37     21.33 o 
  -1   2   2     2002.03     2064.68     33.95 o 
   0   2   2     2680.15     2643.03     15.19 o 
   1   2   2     1959.47     2140.49      7.72 o 
   2   2   2      183.57      166.14      1.82 o 
   3   2   2        1.23        5.39      0.92 o 
   4   2   2      218.59      196.31      3.10 o 
   5   2   2      375.09      383.94      4.53 o 
   6   2   2       44.09       53.94      1.90 o 
   7   2   2      355.24      345.99      5.38 o 
   8   2   2     1514.31     1515.66     11.27 o 
   9   2   2      613.40      607.43      7.87 o 
  10   2   2      371.03      390.36      6.49 o 
  11   2   2      210.93      193.10      5.38 o 
  12   2   2       18.76       18.67      2.26 o 
  13   2   2        1.46        3.53      2.12 o 
 -13   3   2        7.80        5.85      2.51 o 
 -12   3   2        7.38       10.39      3.23 o 
 -11   3   2      101.44      107.84      4.94 o 
 -10   3   2        1.57        2.35      1.74 o 
  -9   3   2      243.86      230.99      4.65 o 
  -8   3   2       18.05       22.43      2.66 o 
  -7   3   2     1090.41     1095.61     11.35 o 
  -6   3   2       12.56       19.15      1.93 o 
  -5   3   2      270.86      238.10      6.28 o 
  -4   3   2       40.83       40.64      1.57 o 
  -3   3   2     1201.57     1277.39     14.04 o 
  -2   3   2     1175.47     1211.39      8.34 o 
  -1   3   2     1486.69     1461.08     11.29 o 
   0   3   2      159.60      156.81      2.04 o 
   1   3   2      813.97      791.57      4.34 o 
   2   3   2        5.94       10.00      0.79 o 
   3   3   2      603.41      637.65      5.60 o 
   4   3   2       10.90       19.14      1.09 o 
   5   3   2        4.78       14.72      1.25 o 
   6   3   2      311.74      290.52      7.88 o 
   7   3   2      980.63      969.83     15.82 o 
   8   3   2       19.67       24.36      2.20 o 
   9   3   2        2.40        4.25      1.71 o 
  10   3   2       98.12       90.61      3.34 o 
  11   3   2        3.27        4.79      2.02 o 
  12   3   2       27.87       25.55      3.44 o 
 -13   4   2       27.38       28.30      4.24 o 
 -12   4   2        0.00        5.32      3.11 o 
 -11   4   2        6.96        8.45      3.26 o 
 -10   4   2      366.59      356.30      8.57 o 
  -9   4   2       90.39       90.00      3.86 o 
  -8   4   2       50.73       50.51      4.45 o 
  -7   4   2       39.57       38.88      2.62 o 
  -6   4   2       22.48       29.80      3.84 o 
  -5   4   2      373.96      395.27      9.05 o 
  -4   4   2      949.81      960.78     15.90 o 
  -3   4   2      165.61      197.20      4.39 o 
  -2   4   2      151.76      144.17      2.99 o 
  -1   4   2     1065.69     1152.80      9.51 o 
   0   4   2     1481.96     1518.01     15.74 o 
   1   4   2     1797.70     1945.23     18.55 o 
   2   4   2      784.31      783.60     13.08 o 
   3   4   2        9.62       10.85      1.25 o 
   4   4   2     1732.83     1813.98     12.38 o 
   5   4   2      103.10      103.37      2.31 o 
   6   4   2      280.78      263.35      4.57 o 
   7   4   2      100.22      103.41      2.93 o 
   8   4   2        6.55        7.18      1.66 o 
   9   4   2       39.22       37.89      3.84 o 
  10   4   2        5.86        7.41      2.60 o 
  11   4   2      209.44      212.60      6.90 o 
  12   4   2       99.70       97.76      6.80 o 
 -12   5   2       31.01       30.61      4.49 o 
 -11   5   2        1.29        1.68      2.73 o 
 -10   5   2       26.83       32.34      3.98 o 
  -9   5   2        5.47        7.30      3.30 o 
  -8   5   2      114.44      108.12      4.13 o 
  -7   5   2      233.51      239.54      8.40 o 
  -6   5   2       30.17       32.50      4.23 o 
  -5   5   2       48.00       47.48      2.79 o 
  -4   5   2       79.73       78.55      2.54 o 
  -3   5   2       87.76       85.57      2.53 o 
  -2   5   2      169.60      145.91      3.80 o 
   0   5   2     1101.42     1097.84     11.34 o 
   1   5   2      554.07      601.29      6.78 o 
   2   5   2      613.87      600.97      5.92 o 
   3   5   2      139.33      134.99      3.73 o 
   4   5   2        2.63        3.31      0.70 o 
   5   5   2       12.13       13.44      3.50 o 
   6   5   2       93.94       87.83      5.76 o 
   7   5   2        7.65        6.57      3.02 o 
   8   5   2       93.90      101.22      4.84 o 
   9   5   2        8.22       12.26      2.67 o 
  10   5   2      100.32      101.61      5.30 o 
  11   5   2       23.56       23.52      4.61 o 
 -11   6   2       25.91       28.45      4.17 o 
 -10   6   2        0.27        2.65      3.01 o 
  -9   6   2        1.49        6.68      3.09 o 
  -8   6   2       22.52       28.62      3.99 o 
  -7   6   2       29.64       31.07      4.01 o 
  -6   6   2      210.81      213.87      6.53 o 
  -5   6   2      495.91      484.68     10.37 o 
  -4   6   2      159.52      141.37      3.99 o 
  -3   6   2       19.77       18.08      1.54 o 
  -2   6   2      208.07      208.46      3.75 o 
   0   6   2       54.42       52.53      1.81 o 
   1   6   2        3.50        2.35      1.58 o 
   2   6   2     1101.05     1110.67     15.76 o 
   3   6   2      186.61      189.46      4.09 o 
   4   6   2       83.76       85.08      4.50 o 
   5   6   2      167.11      167.52      5.75 o 
   6   6   2       15.07       15.40      3.41 o 
   7   6   2       99.48       87.15      6.23 o 
   8   6   2       93.23       96.86      5.73 o 
   9   6   2       48.52       40.84      4.88 o 
  10   6   2       47.82       50.96      8.20 o 
 -10   7   2       25.55       20.91      3.37 o 
  -9   7   2       23.77       22.78      4.23 o 
  -8   7   2       21.13       24.15      4.66 o 
  -7   7   2        0.27       -0.07      2.74 o 
  -6   7   2      115.31      126.20      5.91 o 
  -5   7   2       83.68       92.87      4.94 o 
  -4   7   2        0.51        3.11      2.46 o 
  -3   7   2      156.07      155.07      5.12 o 
  -2   7   2      466.18      423.59      6.42 o 
  -1   7   2      194.73      168.00      4.68 o 
   0   7   2      502.21      506.05      6.89 o 
   1   7   2      313.93      298.47      7.03 o 
   2   7   2     1650.80     1653.25     20.47 o 
   3   7   2       42.71       47.89      3.87 o 
   4   7   2        0.00        1.99      2.80 o 
   5   7   2       18.46       20.59      3.46 o 
   6   7   2      349.64      363.17      8.20 o 
   7   7   2       36.80       43.11      4.61 o 
   8   7   2      152.99      149.66      7.05 o 
   9   7   2       42.40       40.62      6.07 o 
  -9   8   2       45.86       46.96      5.83 o 
  -8   8   2        2.03        3.66      2.60 o 
  -7   8   2        0.16        3.49      2.45 o 
  -6   8   2      115.21      109.12      5.44 o 
  -5   8   2       52.83       54.97      4.73 o 
  -4   8   2        0.00        1.68      2.12 o 
  -3   8   2        0.75        4.74      4.33 o 
  -2   8   2      164.54      172.65      5.17 o 
  -1   8   2        0.09        3.64      2.92 o 
   0   8   2       19.85       22.65      5.81 o 
   1   8   2       16.70       17.29      3.61 o 
   2   8   2      168.27      175.84      6.79 o 
   3   8   2       70.45       70.39      4.37 o 
   4   8   2      290.14      290.75      7.60 o 
   5   8   2      460.10      468.05      9.38 o 
   6   8   2      392.74      419.66      9.11 o 
   7   8   2        6.20        9.00      2.88 o 
   8   8   2      177.40      188.58      9.49 o 
  -7   9   2       85.60       79.91     11.83 o 
  -6   9   2       25.20       23.08      3.35 o 
  -5   9   2       10.70       13.74      3.06 o 
  -4   9   2        8.11        7.85      3.59 o 
  -3   9   2       17.28       19.12      3.99 o 
  -2   9   2      219.37      195.38      7.44 o 
  -1   9   2       13.48       15.46      5.97 o 
   0   9   2       47.88       47.21      7.19 o 
   1   9   2        6.37        6.64      4.16 o 
   2   9   2       11.56       19.78      4.29 o 
   3   9   2      130.95      122.02      5.07 o 
   4   9   2       53.52       54.26      4.32 o 
   5   9   2      114.83      131.53      7.39 o 
   6   9   2        6.91       14.90      4.13 o 
  -3  10   2       26.60       30.51      6.62 o 
  -2  10   2        0.01        4.26      4.07 o 
  -1  10   2       39.84       45.99      6.74 o 
   0  10   2        0.02        5.23      4.62 o 
   1  10   2        0.68        4.49      4.01 o 
   2  10   2        4.76        5.60      4.44 o 
   3  10   2      144.42      127.12      9.43 o 
 -13   0   3        0.03        3.92      3.24 o 
 -11   0   3      195.30      174.04      7.64 o 
  -9   0   3        0.41        7.23      4.91 o 
  -7   0   3      461.35      495.85     15.62 o 
  -5   0   3      109.65      121.60      3.87 o 
  -3   0   3       92.00       78.32      2.67 o 
  -1   0   3     4661.23     4769.56     49.63 o 
   1   0   3    12781.55    11901.00     99.64 o 
   3   0   3    12022.76    12429.31    117.47 o 
   5   0   3      386.87      340.22      6.94 o 
   7   0   3     1790.85     1896.39     22.23 o 
   9   0   3     3993.21     4031.07     30.03 o 
  11   0   3       14.00       23.47      3.42 o 
  13   0   3       21.96       22.83      3.89 o 
 -14   1   3       13.43       21.69      3.57 o 
 -13   1   3       83.35       80.30      3.96 o 
 -12   1   3        0.66        3.59      2.28 o 
 -11   1   3        6.93        5.02      2.22 o 
 -10   1   3      150.69      137.96      5.07 o 
  -9   1   3      113.42      121.49      5.21 o 
  -8   1   3       71.91       71.44      4.73 o 
  -7   1   3      218.60      217.20      5.41 o 
  -6   1   3      255.21      257.82      4.93 o 
  -5   1   3      705.64      744.81     10.89 o 
  -4   1   3      135.96      122.97      2.53 o 
  -3   1   3      796.68      823.41      4.85 o 
  -2   1   3     1515.12     1510.98     13.50 o 
  -1   1   3     8825.26     8761.31     31.49 o 
   0   1   3     5437.18     5309.17     34.77 o 
   1   1   3      426.86      398.12      4.76 o 
   2   1   3      171.27      148.27      2.48 o 
   3   1   3      290.41      278.32      2.47 o 
   4   1   3      327.16      295.72      3.10 o 
   5   1   3      163.60      180.59      3.07 o 
   6   1   3      111.23       91.38      2.67 o 
   7   1   3      455.49      479.46      6.84 o 
   8   1   3      587.33      610.07      8.66 o 
   9   1   3      131.05      127.06      3.94 o 
  10   1   3      122.57      118.18      3.91 o 
  11   1   3      114.61      111.83      4.10 o 
  12   1   3       38.36       38.64      2.83 o 
  13   1   3       55.31       59.13      3.75 o 
 -13   2   3       21.67       19.67      2.97 o 
 -12   2   3       17.84       20.25      2.64 o 
 -11   2   3      404.21      343.48      7.94 o 
 -10   2   3      911.21      886.98     11.90 o 
  -9   2   3       46.06       53.78      4.44 o 
  -8   2   3        3.94        2.29      2.93 o 
  -7   2   3       19.02       23.28      2.17 o 
  -6   2   3      121.40       91.45      2.66 o 
  -5   2   3       52.04       48.37      8.26 o 
  -2   2   3      558.27      528.09      4.74 o 
  -1   2   3      284.88      257.81      2.62 o 
   0   2   3     5597.23     5837.02     27.34 o 
   3   2   3       15.55       19.03      1.39 o 
   4   2   3      345.78      381.67     14.17 o 
   5   2   3      214.66      215.81      3.97 o 
   6   2   3       62.00       65.92      2.10 o 
   7   2   3       70.44       80.67      3.01 o 
   8   2   3       82.56       81.87      3.12 o 
   9   2   3       53.49       49.38      2.98 o 
  10   2   3      202.20      185.10      4.54 o 
  11   2   3        7.45       11.45      2.43 o 
  12   2   3       16.12       13.27      2.06 o 
  13   2   3       30.24       33.41      3.74 o 
 -13   3   3       51.64       52.01      3.95 o 
 -12   3   3       93.29       98.23      4.75 o 
 -11   3   3       88.06       71.48      5.46 o 
 -10   3   3       19.98       16.83      2.59 o 
  -9   3   3        4.45        3.17      2.32 o 
  -8   3   3      167.76      158.20      6.04 o 
  -7   3   3      121.03      118.85      4.02 o 
  -6   3   3      430.51      437.31     13.50 o 
  -5   3   3      194.20      215.60      5.94 o 
  -4   3   3      424.69      420.05      8.93 o 
  -3   3   3      771.46      803.03      8.94 o 
  -2   3   3      113.82      135.01      2.56 o 
  -1   3   3     4012.73     4057.01     24.60 o 
   0   3   3      649.19      648.62      4.89 o 
   1   3   3        7.87        4.78      0.84 o 
   2   3   3     2350.01     2382.50     22.58 o 
   3   3   3      932.20      985.06      9.74 o 
   4   3   3      217.39      223.30      3.23 o 
   5   3   3      432.85      432.49      7.39 o 
   6   3   3       78.84       69.63      2.19 o 
   7   3   3       34.02       38.21      2.28 o 
   8   3   3      280.49      280.25      4.76 o 
   9   3   3      204.83      196.59      5.11 o 
  10   3   3      157.93      163.92      4.28 o 
  11   3   3        3.48        5.57      1.99 o 
  12   3   3      253.77      256.89      9.58 o 
 -13   4   3       92.70       93.67      6.00 o 
 -12   4   3        0.01        1.92      2.81 o 
 -11   4   3      107.32      114.72      6.03 o 
 -10   4   3      256.39      238.68      7.40 o 
  -9   4   3       50.94       49.43      4.39 o 
  -8   4   3        1.15        3.41      3.59 o 
  -7   4   3      216.66      196.87      3.45 o 
  -6   4   3      634.56      653.02     12.19 o 
  -5   4   3        6.58       12.26      3.30 o 
  -4   4   3      816.67      843.65     12.47 o 
  -3   4   3      748.44      788.82     13.72 o 
  -2   4   3     3532.82     3753.36     71.89 o 
  -1   4   3        0.42        1.84      0.95 o 
   0   4   3     1068.47     1074.14     10.01 o 
   1   4   3       61.26       67.51      1.81 o 
   2   4   3      316.01      352.92      4.94 o 
   3   4   3       45.00       44.15      1.72 o 
   4   4   3      126.09      141.50      3.25 o 
   5   4   3       18.82       22.22      1.27 o 
   6   4   3      276.21      282.39      5.72 o 
   7   4   3       57.95       51.94      2.29 o 
   8   4   3       74.70       71.40      3.11 o 
   9   4   3      142.43      125.85      5.05 o 
  10   4   3       34.58       35.95      3.50 o 
  11   4   3       27.48       25.01      4.39 o 
  12   4   3      263.84      287.10     12.34 o 
 -12   5   3        5.84        9.10      3.24 o 
 -11   5   3      247.66      245.25      7.84 o 
 -10   5   3       82.15      101.70      5.70 o 
  -9   5   3       14.91       14.11      3.81 o 
  -8   5   3      512.02      472.12     11.30 o 
  -7   5   3      581.82      575.07     10.15 o 
  -6   5   3      151.26      161.49      6.40 o 
  -5   5   3       58.24       64.21      2.83 o 
  -4   5   3       29.98       31.02      2.02 o 
  -3   5   3       14.46        7.19      0.75 o 
  -2   5   3      151.08      171.05      5.31 o 
  -1   5   3        1.97        1.99      1.07 o 
   0   5   3       47.66       48.37      1.55 o 
   1   5   3       63.82       58.29      1.67 o 
   2   5   3      313.06      333.31      5.24 o 
   3   5   3       48.74       51.37      1.86 o 
   4   5   3       90.33       80.83      2.79 o 
   5   5   3       24.69       25.75      2.11 o 
   6   5   3       97.46       97.33      4.69 o 
   7   5   3       52.62       54.24      3.96 o 
   8   5   3      381.04      369.69      7.94 o 
   9   5   3       48.45       40.30      5.34 o 
  10   5   3       55.43       57.05      8.09 o 
  11   5   3        1.63        0.42      3.13 o 
 -11   6   3       66.55       58.94      5.08 o 
 -10   6   3      122.50      124.46      6.58 o 
  -9   6   3        7.32        7.03      2.85 o 
  -8   6   3       35.36       35.72      4.29 o 
  -7   6   3       93.53       90.97      5.17 o 
  -6   6   3       39.46       36.65      4.21 o 
  -5   6   3      481.32      512.01     10.92 o 
  -4   6   3      381.07      398.77     10.21 o 
  -3   6   3       97.47       93.17      4.19 o 
  -2   6   3      202.17      183.51      3.42 o 
  -1   6   3      368.29      354.00      5.10 o 
   0   6   3      272.41      265.63      4.96 o 
   1   6   3       40.38       40.87      2.85 o 
   2   6   3     1246.90     1248.68     13.83 o 
   3   6   3      335.70      335.24      8.30 o 
   4   6   3      309.57      306.82      8.24 o 
   5   6   3      374.28      351.70     10.34 o 
   6   6   3       67.87       73.23      4.99 o 
   7   6   3       63.87       67.66      5.31 o 
   8   6   3       12.22       11.42      4.62 o 
   9   6   3       94.87       91.37     10.88 o 
  10   6   3       49.15       41.18      6.37 o 
 -10   7   3       29.56       20.87      3.63 o 
  -9   7   3       59.37       57.99      4.74 o 
  -8   7   3       95.31       91.08      5.36 o 
  -7   7   3       91.64       97.94      6.35 o 
  -6   7   3      132.12      137.22      5.76 o 
  -5   7   3       47.30       46.04      4.95 o 
  -4   7   3        0.00        2.06      1.69 o 
  -3   7   3      495.52      469.73      9.07 o 
  -2   7   3       19.14       22.00      2.06 o 
  -1   7   3      104.07       99.38      4.34 o 
   0   7   3       67.14       73.93      3.01 o 
   1   7   3       20.28       22.13      3.60 o 
   2   7   3      517.72      514.28      6.78 o 
   3   7   3      111.24      114.45      4.93 o 
   4   7   3        8.39       10.85      3.03 o 
   5   7   3        0.24        2.68      2.74 o 
   6   7   3      288.15      290.32      7.45 o 
   7   7   3       34.45       32.70      4.55 o 
   8   7   3       90.82       77.07      8.08 o 
   9   7   3       26.28       35.93      5.95 o 
  -9   8   3      126.81      124.07      7.43 o 
  -8   8   3       21.79       25.61      4.56 o 
  -7   8   3       17.46       19.00      3.98 o 
  -6   8   3        1.74        0.79      2.52 o 
  -5   8   3       87.73       97.17      5.69 o 
  -4   8   3       60.41       56.95      5.42 o 
  -3   8   3        6.72        4.62      2.12 o 
  -2   8   3        6.01        7.01      2.33 o 
  -1   8   3        0.01        3.05      2.86 o 
   0   8   3       88.19       87.25      7.35 o 
   1   8   3       16.32       22.83      3.89 o 
   2   8   3       49.07       56.15      4.80 o 
   3   8   3     1241.45     1242.71     13.65 o 
   4   8   3       90.07      103.87      5.50 o 
   5   8   3      198.58      197.33      6.60 o 
   6   8   3       42.76       38.86      3.78 o 
   7   8   3        2.85        5.69      3.77 o 
   8   8   3        0.18        3.82      3.25 o 
  -7   9   3        7.81        7.55      2.98 o 
  -6   9   3       23.70       21.91      3.23 o 
  -5   9   3       13.83       17.10      3.75 o 
  -4   9   3        4.08        9.83      4.33 o 
  -3   9   3       19.09       15.48      4.26 o 
  -2   9   3       24.89       24.88      4.48 o 
  -1   9   3        2.54        6.68      4.99 o 
   0   9   3       25.67       30.99      6.37 o 
   1   9   3      473.97      468.60     15.94 o 
   2   9   3        5.71       10.09      3.17 o 
   3   9   3      362.66      334.54      8.07 o 
   4   9   3        2.95        2.32      3.07 o 
   5   9   3       98.41      103.03      8.90 o 
   6   9   3       27.15       33.01      4.72 o 
  -3  10   3      153.62      153.57     10.42 o 
  -2  10   3        2.31       11.82      4.89 o 
  -1  10   3       81.81       88.56     13.11 o 
   0  10   3        0.09        0.98      4.26 o 
   1  10   3        4.64        4.54      4.11 o 
   2  10   3       50.49       49.64      6.50 o 
 -14   0   4        2.02        3.42      3.63 o 
 -12   0   4        3.02        2.96      3.20 o 
 -10   0   4     1450.53     1471.34     29.08 o 
  -8   0   4      266.04      219.79      9.63 o 
  -6   0   4        4.25        4.22      5.38 o 
  -4   0   4     1265.93     1422.16     15.30 o 
  -2   0   4     4251.28     4314.94     55.71 o 
   0   0   4     5868.60     5650.92     59.20 o 
   2   0   4     3312.79     3279.23     21.77 o 
   4   0   4     1230.14     1378.49     14.31 o 
   6   0   4      480.59      432.07      7.77 o 
   8   0   4        1.22        5.66      3.92 o 
  10   0   4        2.71        4.21      2.60 o 
  12   0   4      102.33       96.51      5.46 o 
 -14   1   4        1.02        4.38      2.30 o 
 -13   1   4      170.06      160.81      5.13 o 
 -12   1   4       56.62       60.27      3.59 o 
 -11   1   4       25.17       21.07      3.51 o 
 -10   1   4        6.50        6.74      2.89 o 
  -9   1   4       30.92       39.97      4.26 o 
  -8   1   4       12.51       12.54      3.01 o 
  -7   1   4     1649.73     1869.42     20.38 o 
  -6   1   4      518.36      550.57     10.01 o 
  -5   1   4      263.45      276.33      4.58 o 
  -4   1   4        7.33       12.68      1.31 o 
  -3   1   4     1419.58     1468.05     11.66 o 
  -2   1   4      882.56      857.36      4.45 o 
  -1   1   4     4068.88     4121.22     21.03 o 
   0   1   4       32.96       34.12      0.93 o 
   1   1   4      866.67      851.04      7.62 o 
   2   1   4     1395.87     1426.61      7.84 o 
   3   1   4      851.92      887.53      4.48 o 
   5   1   4      116.38      124.44      2.83 o 
   6   1   4      520.82      537.18      8.62 o 
   7   1   4       35.00       42.34      2.50 o 
   8   1   4      250.22      249.10      5.19 o 
   9   1   4      147.56      155.73      4.17 o 
  10   1   4       35.05       34.84      2.71 o 
  11   1   4        6.07        6.35      2.11 o 
  12   1   4       15.75       12.13      2.18 o 
 -13   2   4       51.21       45.01      3.97 o 
 -12   2   4        2.12        4.03      2.13 o 
 -11   2   4        0.06        3.16      3.41 o 
 -10   2   4       50.06       53.14      4.35 o 
  -9   2   4      210.16      217.64      6.80 o 
  -8   2   4       17.55       23.66      3.66 o 
  -7   2   4      513.21      532.71      8.13 o 
  -6   2   4      387.64      439.73      5.91 o 
  -5   2   4      302.28      381.13      6.43 o 
  -4   2   4        0.74        1.61      1.14 o 
  -3   2   4     2683.88     2719.72     13.36 o 
  -2   2   4     1417.33     1394.82     15.78 o 
  -1   2   4     8729.73     8950.68     48.61 o 
   0   2   4      706.86      732.95      5.27 o 
   1   2   4     1362.27     1488.76      6.25 o 
   2   2   4      657.95      715.84      3.64 o 
   3   2   4        4.39        3.66      0.84 o 
   4   2   4     1344.11     1397.71     13.63 o 
   5   2   4        0.79        1.89      0.99 o 
   6   2   4       87.49       91.40      2.83 o 
   7   2   4       61.44       59.68      3.06 o 
   8   2   4      166.78      165.80      5.08 o 
   9   2   4      553.65      528.96      8.07 o 
  10   2   4       90.11       86.53      3.44 o 
  11   2   4        5.01        9.77      2.40 o 
  12   2   4       35.94       33.11      3.50 o 
 -13   3   4      189.37      203.76      6.41 o 
 -12   3   4       13.10       10.67      2.86 o 
 -11   3   4       68.82       61.53      5.07 o 
 -10   3   4      222.10      193.98      5.50 o 
  -9   3   4       38.18       36.40      3.56 o 
  -8   3   4     1171.19     1157.76     16.40 o 
  -7   3   4      619.45      659.37      9.47 o 
  -6   3   4       11.33        8.41      2.38 o 
  -5   3   4      262.69      263.83      4.97 o 
  -4   3   4      303.80      295.86      5.76 o 
  -2   3   4      759.48      788.40     13.50 o 
  -1   3   4     4383.27     4571.44     38.72 o 
   0   3   4      161.85      183.40      2.39 o 
   1   3   4      150.56      136.71      2.23 o 
   2   3   4      243.55      216.68      3.59 o 
   3   3   4        1.51        1.98      1.16 o 
   4   3   4       20.31       14.60      4.85 o 
   5   3   4        1.87        2.04      1.07 o 
   6   3   4      181.53      183.23      4.07 o 
   7   3   4        0.70        4.26      1.70 o 
   8   3   4        0.02        2.68      1.41 o 
   9   3   4        6.45        9.21      2.40 o 
  10   3   4       29.89       22.60      2.59 o 
  11   3   4       58.97       67.76      5.75 o 
  12   3   4       49.58       40.16      4.87 o 
 -13   4   4       36.66       35.70      4.57 o 
 -12   4   4      177.97      190.24      7.25 o 
 -11   4   4        0.58        4.13      2.16 o 
 -10   4   4      928.53      969.28     13.53 o 
  -9   4   4      144.44      144.62      6.03 o 
  -8   4   4      172.41      165.67      7.56 o 
  -7   4   4     1147.80     1138.60     21.91 o 
  -6   4   4       79.43       71.54      3.24 o 
  -5   4   4      102.16      116.33      4.29 o 
  -4   4   4      509.55      497.19      6.56 o 
  -3   4   4      290.48      290.81      9.33 o 
  -2   4   4       91.20       71.54      3.07 o 
  -1   4   4      196.29      170.28      3.54 o 
   0   4   4        8.22        6.83      0.90 o 
   1   4   4        8.02        5.03      1.07 o 
   2   4   4       67.64       60.07      2.15 o 
   3   4   4       53.48       54.47      1.42 o 
   4   4   4      423.48      469.13      6.53 o 
   5   4   4       14.29       11.55      1.50 o 
   6   4   4        0.08        7.06      3.00 o 
   7   4   4       18.32       13.61      2.65 o 
   8   4   4       62.88       68.28      3.00 o 
   9   4   4      191.05      192.93      7.91 o 
  10   4   4       93.42       89.43      6.16 o 
  11   4   4       15.09       17.55      4.05 o 
 -12   5   4       13.59       22.68      4.04 o 
 -11   5   4      341.38      360.79      9.54 o 
 -10   5   4      799.03      780.47     12.58 o 
  -9   5   4        0.56        3.15      2.76 o 
  -8   5   4      297.22      270.44      9.05 o 
  -7   5   4      997.64     1005.36     13.14 o 
  -6   5   4      423.84      459.64      9.89 o 
  -5   5   4        7.19        6.00      1.67 o 
  -4   5   4       94.07      100.23      2.98 o 
  -3   5   4        1.47        4.28      1.08 o 
  -2   5   4       31.69       34.16      2.78 o 
  -1   5   4      233.71      237.74      5.13 o 
   0   5   4      433.55      419.31      5.86 o 
   1   5   4       72.12       66.09      2.35 o 
   2   5   4      262.02      260.90      4.40 o 
   3   5   4      150.58      156.67      3.31 o 
   4   5   4       68.39       76.04      2.61 o 
   5   5   4       15.44       17.94      2.35 o 
   6   5   4       70.90       76.47      5.39 o 
   7   5   4      158.10      153.46      7.77 o 
   8   5   4        9.64       13.40      4.69 o 
   9   5   4        1.70        2.69      3.20 o 
  10   5   4       61.67       68.57      7.89 o 
  11   5   4       12.01       18.53      4.91 o 
 -11   6   4      180.26      173.38      7.16 o 
 -10   6   4      120.22      108.94      5.96 o 
  -9   6   4        4.63        4.53      3.05 o 
  -8   6   4      137.78      132.30      5.82 o 
  -7   6   4      179.10      177.20      6.56 o 
  -6   6   4      166.01      152.39      5.94 o 
  -5   6   4        0.37        2.96      3.96 o 
  -4   6   4      253.11      228.11      6.92 o 
  -3   6   4      161.36      149.25      4.49 o 
  -2   6   4        8.53       11.87      1.42 o 
  -1   6   4       17.30       15.74      2.39 o 
   0   6   4      333.22      337.75      5.26 o 
   1   6   4      111.90       99.65      1.85 o 
   2   6   4        0.81        4.31      1.46 o 
   3   6   4       12.63       15.05      2.30 o 
   4   6   4      159.78      165.57      5.90 o 
   5   6   4       82.93       78.82      4.50 o 
   6   6   4       60.62       65.03      6.65 o 
   7   6   4        1.29        2.56      3.46 o 
   8   6   4       67.16       50.12      9.86 o 
   9   6   4       88.89       77.38      7.01 o 
  10   6   4       67.32       55.61      6.52 o 
 -10   7   4       12.68       13.34      3.16 o 
  -9   7   4       74.85       69.73      5.00 o 
  -8   7   4        6.10       13.86      3.52 o 
  -7   7   4       24.67       27.45      4.45 o 
  -6   7   4      324.93      303.14      7.77 o 
  -5   7   4       67.20       65.65      4.92 o 
  -4   7   4      135.65      126.39      5.51 o 
  -3   7   4        3.70        4.47      1.98 o 
  -2   7   4        1.27        3.29      1.97 o 
  -1   7   4      149.51      155.99      4.86 o 
   0   7   4      149.13      145.62      4.98 o 
   1   7   4       46.31       44.94      4.33 o 
   2   7   4      858.09      885.94     12.48 o 
   3   7   4      493.70      497.86      9.52 o 
   4   7   4       71.02       75.03      4.55 o 
   5   7   4       74.91       74.51      5.97 o 
   6   7   4      361.51      387.04     10.24 o 
   7   7   4       77.88       78.17      6.32 o 
   8   7   4      572.66      587.54     24.75 o 
   9   7   4        0.09        2.18      3.26 o 
  -8   8   4       16.51       17.58      3.97 o 
  -7   8   4      154.72      148.42      7.26 o 
  -6   8   4       65.54       61.55      5.21 o 
  -5   8   4       19.61       19.38      3.65 o 
  -4   8   4        7.43       14.18      3.80 o 
  -3   8   4       86.89       95.31      4.63 o 
  -2   8   4       18.97       17.71      3.83 o 
  -1   8   4      110.80      108.47      6.05 o 
   0   8   4      239.37      243.46     10.97 o 
   1   8   4       41.86       40.47      3.10 o 
   2   8   4        5.26        3.60      2.88 o 
   3   8   4      392.13      416.01      8.33 o 
   4   8   4       85.95       92.07      5.25 o 
   5   8   4       36.23       27.64      3.37 o 
   6   8   4        0.39        2.62      2.90 o 
   7   8   4       18.48       22.30      4.28 o 
  -6   9   4      170.76      176.60      6.67 o 
  -5   9   4       84.82       79.21      5.94 o 
  -4   9   4        4.54        4.15      3.64 o 
  -3   9   4      123.41      109.79      6.70 o 
  -2   9   4       36.06       39.45      4.51 o 
  -1   9   4       80.32       80.80      7.68 o 
   0   9   4       12.62       19.27      9.87 o 
   1   9   4       25.91       24.72      5.74 o 
   2   9   4       15.93       18.69      3.25 o 
   3   9   4      229.23      246.56      7.33 o 
   4   9   4        2.65        5.20      4.51 o 
   5   9   4      119.79      125.48      9.03 o 
  -3  10   4        2.88        3.25      3.99 o 
  -2  10   4        9.97        8.80      5.57 o 
  -1  10   4       13.37        7.31      4.52 o 
   0  10   4        0.03        5.97      4.36 o 
   1  10   4       23.89       23.87      5.77 o 
   2  10   4       43.19       50.84      6.59 o 
 -13   0   5       64.08       56.01      5.43 o 
 -11   0   5      370.55      359.50     11.85 o 
  -9   0   5        8.14       13.88      4.61 o 
  -7   0   5     1054.81     1059.67     17.86 o 
  -5   0   5       35.09       52.25      4.02 o 
  -3   0   5     1403.54     1289.76     44.46 o 
  -1   0   5      462.55      439.67      4.44 o 
   1   0   5      364.06      341.63      3.96 o 
   5   0   5       19.76       22.81      2.07 o 
   7   0   5        0.97        2.14      2.31 o 
   9   0   5     1123.32     1161.78     15.68 o 
  11   0   5       85.01       78.87      4.85 o 
 -14   1   5        3.53        4.05      2.62 o 
 -13   1   5       12.08       13.94      3.07 o 
 -12   1   5        2.43        1.92      2.78 o 
 -11   1   5       97.66      107.17      5.19 o 
 -10   1   5       42.04       41.30      3.99 o 
  -9   1   5      375.66      353.12      8.36 o 
  -8   1   5      108.76      100.70      5.01 o 
  -7   1   5      894.91     1032.65     15.17 o 
  -6   1   5     1649.02     1901.86     23.97 o 
  -5   1   5      569.95      613.64     14.29 o 
  -4   1   5        1.25        6.34      1.37 o 
  -3   1   5     1657.65     1695.81      8.09 o 
  -2   1   5      116.92      113.97      1.94 o 
  -1   1   5      644.25      665.44      4.10 o 
   0   1   5      198.10      213.04      1.97 o 
   1   1   5      550.30      525.10      5.34 o 
   2   1   5      625.98      645.94      4.55 o 
   3   1   5      434.17      461.91      3.87 o 
   4   1   5       25.25       27.30      1.58 o 
   5   1   5     2017.21     2131.53     16.62 o 
   6   1   5       73.89       75.43      2.65 o 
   7   1   5      447.37      427.04      8.14 o 
   8   1   5      749.22      740.18      8.05 o 
   9   1   5        6.41        9.06      2.25 o 
  10   1   5        0.94        2.96      1.72 o 
  11   1   5       28.41       33.54      2.68 o 
  12   1   5        1.33        3.69      2.38 o 
 -13   2   5       50.97       45.00      4.46 o 
 -12   2   5      428.68      432.36      8.19 o 
 -11   2   5       17.34       15.30      5.09 o 
 -10   2   5      341.03      313.04      7.67 o 
  -9   2   5       26.56       27.27      3.97 o 
  -8   2   5      786.65      805.33     13.04 o 
  -7   2   5      274.56      281.83      7.30 o 
  -6   2   5       58.18       62.96      2.60 o 
  -5   2   5      478.95      487.87      9.97 o 
  -4   2   5       51.75       41.28      2.28 o 
  -3   2   5       73.96       73.93      2.34 o 
  -2   2   5       57.07       43.05      1.46 o 
  -1   2   5      468.63      486.16      3.53 o 
   0   2   5        7.74        6.40      0.74 o 
   1   2   5       53.24       57.38      1.05 o 
   2   2   5      515.36      559.84      6.31 o 
   3   2   5        5.55        2.22      0.71 o 
   4   2   5      399.21      412.81      8.76 o 
   5   2   5        2.52        2.31      1.09 o 
   6   2   5      403.81      449.91      6.94 o 
   7   2   5      418.72      408.14      7.38 o 
   8   2   5       10.08        9.57      2.16 o 
   9   2   5      272.28      281.03      6.71 o 
  10   2   5       34.53       37.01      3.03 o 
  11   2   5       26.66       29.38      3.05 o 
  12   2   5       37.86       42.23      3.99 o 
 -13   3   5      196.71      206.59      7.00 o 
 -12   3   5       15.78       12.88      4.16 o 
 -11   3   5        0.02        2.77      3.29 o 
 -10   3   5       17.46       15.04      3.25 o 
  -9   3   5      193.86      207.81      9.91 o 
  -8   3   5       22.18       21.73      3.07 o 
  -7   3   5      580.69      565.27      9.12 o 
  -6   3   5      109.14      116.39      7.00 o 
  -5   3   5       62.21       67.04      4.51 o 
  -3   3   5      667.17      719.25     10.68 o 
  -2   3   5     1349.53     1407.90     13.79 o 
  -1   3   5      707.04      765.06      4.85 o 
   0   3   5      174.67      155.44      2.39 o 
   1   3   5      165.48      164.14      3.08 o 
   2   3   5        1.60        3.21      0.72 o 
   4   3   5      325.76      358.15      5.35 o 
   5   3   5      188.64      194.04      3.54 o 
   6   3   5        0.04        1.82      1.83 o 
   7   3   5      304.98      303.21      6.35 o 
   8   3   5       28.04       25.01      2.37 o 
   9   3   5       58.59       57.30      3.98 o 
  10   3   5      124.97      112.81      4.23 o 
  11   3   5        4.11        5.84      3.15 o 
  12   3   5        0.19        7.21      3.70 o 
 -13   4   5       18.80       25.20      4.17 o 
 -12   4   5       88.86      100.03      6.06 o 
 -11   4   5        3.95        4.69      3.14 o 
 -10   4   5      367.64      393.58     11.11 o 
  -9   4   5       32.66       39.68      5.52 o 
  -8   4   5      113.70      137.60      7.23 o 
  -7   4   5        9.88        9.07      2.03 o 
  -6   4   5       86.48       78.73      3.20 o 
  -5   4   5       35.01       52.00      3.03 o 
  -4   4   5        4.25        9.15      2.18 o 
  -3   4   5       27.64       19.91      5.16 o 
  -2   4   5      565.61      573.63      9.64 o 
  -1   4   5      275.78      278.16      4.27 o 
   0   4   5       11.31       10.75      1.36 o 
   1   4   5        0.35        1.30      1.31 o 
   2   4   5      339.13      346.62      7.56 o 
   3   4   5      162.28      154.46      3.03 o 
   4   4   5     1247.12     1240.43     17.36 o 
   5   4   5      304.23      290.95      5.65 o 
   6   4   5       24.26       20.65      3.21 o 
   7   4   5      327.05      307.23      9.20 o 
   8   4   5       74.56       69.04      4.22 o 
   9   4   5       36.74       24.77      5.02 o 
  10   4   5       72.02       67.56      6.46 o 
  11   4   5       39.80       35.94      5.94 o 
 -12   5   5       41.29       46.71      4.78 o 
 -11   5   5      269.92      276.05     11.53 o 
 -10   5   5       38.68       43.81      4.32 o 
  -9   5   5      353.30      351.58     10.32 o 
  -8   5   5        0.53        2.32      3.81 o 
  -7   5   5      144.84      148.80      7.40 o 
  -6   5   5      103.12      109.65      7.27 o 
  -5   5   5        8.66        6.89      0.91 o 
  -4   5   5        2.83        2.15      1.53 o 
  -3   5   5      102.22       97.46      3.90 o 
  -2   5   5        0.30        3.58      1.96 o 
  -1   5   5       57.38       61.08      3.15 o 
   0   5   5        5.65        3.90      1.99 o 
   1   5   5      153.41      163.29      3.50 o 
   2   5   5       81.85       64.05      1.60 o 
   3   5   5      416.57      423.42      6.05 o 
   4   5   5      136.18      146.65      4.25 o 
   5   5   5       84.04       79.31      3.77 o 
   6   5   5       80.74       77.69      4.10 o 
   7   5   5       31.62       42.42      5.45 o 
   8   5   5       30.75       28.49      4.92 o 
   9   5   5       51.00       49.71      6.12 o 
  10   5   5        9.51        9.48      4.48 o 
 -11   6   5       43.19       40.87      4.42 o 
 -10   6   5       29.24       34.04      4.34 o 
  -9   6   5        7.14       13.37      3.44 o 
  -8   6   5       75.05       73.36      4.97 o 
  -7   6   5       74.82       74.99      6.25 o 
  -6   6   5      605.15      605.68     11.12 o 
  -5   6   5       16.00       11.86      3.33 o 
  -4   6   5        1.60        2.58      2.23 o 
  -3   6   5      134.39      120.53      5.47 o 
  -2   6   5       84.36       92.75      5.54 o 
  -1   6   5      122.12      122.12      5.45 o 
   0   6   5      275.65      281.02      5.31 o 
   1   6   5      364.35      368.70      5.54 o 
   2   6   5      724.64      743.64     10.65 o 
   3   6   5      136.35      142.00      5.69 o 
   4   6   5      741.18      742.30     14.08 o 
   5   6   5      184.66      168.95      9.26 o 
   6   6   5      105.82      111.78      6.66 o 
   7   6   5      274.09      245.55      9.89 o 
   8   6   5      525.87      537.30     42.45 o 
   9   6   5       58.83       53.46      6.24 o 
  10   6   5        2.20        5.07      3.42 o 
 -10   7   5       11.83        8.65      3.31 o 
  -9   7   5        0.00        2.47      2.99 o 
  -8   7   5       13.61       18.91      4.21 o 
  -7   7   5        0.96        4.25      2.67 o 
  -6   7   5       15.43       23.15      4.28 o 
  -5   7   5       11.07        9.15      2.92 o 
  -4   7   5      235.29      222.13      6.22 o 
  -3   7   5      105.36       95.87      4.71 o 
  -2   7   5       83.25       75.37      3.66 o 
  -1   7   5      200.26      183.03      9.77 o 
   0   7   5      289.35      276.34      6.44 o 
   1   7   5       32.44       30.57      2.44 o 
   2   7   5       12.29       14.22      2.70 o 
   3   7   5        0.24        2.46      2.25 o 
   4   7   5       82.16       79.41      5.62 o 
   5   7   5       74.04       77.84      5.77 o 
   6   7   5       35.78       38.69      5.14 o 
   7   7   5       61.75       62.94      5.69 o 
   8   7   5       20.73       14.67      4.40 o 
  -8   8   5       14.49       13.55      3.45 o 
  -7   8   5       71.49       75.23      6.00 o 
  -6   8   5        0.16        2.73      2.52 o 
  -5   8   5       64.13       66.29      6.86 o 
  -4   8   5        7.94        8.62      2.48 o 
  -3   8   5      351.15      324.50      7.01 o 
  -2   8   5       93.54       99.00      6.09 o 
  -1   8   5       60.53       58.10      4.84 o 
   0   8   5       52.37       55.31      5.88 o 
   1   8   5       70.94       63.57      3.89 o 
   2   8   5       43.33       36.04      3.43 o 
   3   8   5       88.71       84.55      4.34 o 
   4   8   5       52.98       54.42      7.15 o 
   5   8   5        5.29        3.50      3.58 o 
   6   8   5        2.91        2.72      3.09 o 
   7   8   5        5.80        8.47      5.29 o 
  -6   9   5       18.85       25.57      4.92 o 
  -5   9   5      105.66      107.48      7.91 o 
  -4   9   5        7.53        8.67      4.24 o 
  -3   9   5       48.98       37.95      4.77 o 
  -2   9   5      157.70      153.81      9.97 o 
  -1   9   5      434.38      441.80     13.44 o 
   0   9   5       53.50       53.25      6.74 o 
   1   9   5       26.14       31.82      5.09 o 
   2   9   5       46.75       49.58      3.74 o 
   3   9   5       34.20       29.65      4.97 o 
   4   9   5      191.94      177.23      9.93 o 
   5   9   5       52.19       59.34      6.89 o 
  -2  10   5        0.93        1.44      4.54 o 
  -1  10   5       77.71       79.71      8.26 o 
   0  10   5       53.73       59.96      6.49 o 
 -14   0   6        7.34        9.66      4.15 o 
 -12   0   6      273.80      293.71     22.36 o 
 -10   0   6      209.70      208.30     16.68 o 
  -8   0   6     1058.77     1129.65     20.03 o 
  -6   0   6     1009.46     1134.22     19.25 o 
  -4   0   6       43.57       34.18      3.19 o 
  -2   0   6      392.95      393.88      4.90 o 
   0   0   6       54.57       42.85      1.68 o 
   2   0   6     1262.66     1372.66     75.05 o 
   4   0   6      704.95      722.27     13.66 o 
   6   0   6      789.88      804.40     35.04 o 
   8   0   6     4521.62     4687.45     39.12 o 
  10   0   6        9.79       13.10      3.12 o 
  12   0   6      101.22      117.40      7.64 o 
 -13   1   6       79.98       80.65      5.39 o 
 -12   1   6        6.00        3.39      2.79 o 
 -11   1   6      584.34      565.47     11.50 o 
 -10   1   6       17.57       19.94      3.35 o 
  -9   1   6      319.47      307.62      8.00 o 
  -8   1   6      209.98      233.80      6.65 o 
  -7   1   6        0.84        5.47      3.43 o 
  -6   1   6       32.81       33.59      2.81 o 
  -5   1   6      215.22      265.31      6.11 o 
  -4   1   6        2.77        3.54      1.63 o 
  -3   1   6     1576.07     1648.69      8.73 o 
  -2   1   6      606.26      556.71      4.72 o 
  -1   1   6      356.63      383.05      3.38 o 
   0   1   6      480.96      495.94      3.22 o 
   1   1   6      214.98      212.20      2.32 o 
   2   1   6      437.53      441.17      7.66 o 
   3   1   6        2.06        1.27      0.52 o 
   4   1   6        1.42        2.64      0.97 o 
   5   1   6       77.36       77.12      2.52 o 
   7   1   6      671.64      684.08     11.48 o 
   8   1   6      253.89      263.90      6.06 o 
   9   1   6      103.66      100.74      4.27 o 
  10   1   6       27.96       25.08      2.77 o 
  11   1   6       12.76       12.57      2.70 o 
  12   1   6       15.27       21.34      4.06 o 
 -13   2   6       83.38       71.13      5.57 o 
 -12   2   6       48.06       39.02      3.71 o 
 -11   2   6       65.77       81.61      6.85 o 
 -10   2   6      292.89      271.93      7.14 o 
  -9   2   6      365.40      367.62      8.65 o 
  -8   2   6      818.45      851.72     13.82 o 
  -7   2   6       88.63      108.89      4.80 o 
  -6   2   6        0.15        1.70      1.81 o 
  -5   2   6      365.90      353.25      5.42 o 
  -4   2   6      205.04      215.77      5.03 o 
  -3   2   6      242.46      277.00      4.81 o 
  -2   2   6      599.61      602.33      5.68 o 
  -1   2   6     1353.29     1434.91      6.98 o 
   0   2   6       10.44        8.17      0.82 o 
   1   2   6      192.35      143.99      2.80 o 
   2   2   6        0.51        4.22      1.28 o 
   3   2   6       18.86        7.12      1.83 o 
   4   2   6        0.05        1.98      0.66 o 
   5   2   6       28.32       22.46      1.80 o 
   6   2   6        4.86        3.41      1.24 o 
   7   2   6      481.80      475.04      8.31 o 
   8   2   6      102.21      106.99      3.91 o 
   9   2   6       35.13       32.35      3.11 o 
  10   2   6       15.31       19.86      2.60 o 
  11   2   6       53.08       47.92      3.29 o 
  12   2   6        8.66       10.23      2.61 o 
 -13   3   6       16.35       24.10      4.17 o 
 -12   3   6        0.62        2.53      3.09 o 
 -11   3   6      446.04      450.87     40.10 o 
 -10   3   6        2.17        2.69      2.41 o 
  -9   3   6      501.05      515.63     11.93 o 
  -8   3   6      244.11      241.18      6.78 o 
  -7   3   6      347.83      376.21      8.31 o 
  -6   3   6       82.95       83.03      3.51 o 
  -5   3   6       64.24       56.01      4.00 o 
  -4   3   6      122.11      137.75      4.37 o 
  -3   3   6      297.82      251.29      6.99 o 
  -2   3   6     4475.62     5060.38     43.71 o 
  -1   3   6     1822.25     1922.41     15.86 o 
   0   3   6       16.95       10.27      1.52 o 
   1   3   6       89.54       83.72      2.52 o 
   2   3   6      172.78      178.21      2.79 o 
   3   3   6      308.29      320.87      5.98 o 
   4   3   6       82.23       81.10      2.81 o 
   5   3   6      954.58     1011.38     10.59 o 
   6   3   6      111.50      101.16      3.02 o 
   7   3   6      204.12      200.80      4.00 o 
   8   3   6      239.93      224.90      5.62 o 
   9   3   6       60.22       52.62      4.96 o 
  10   3   6       24.65       30.87      3.48 o 
  11   3   6      275.77      284.33     10.86 o 
 -12   4   6      100.53       96.57      5.87 o 
 -11   4   6        0.68        4.87      3.53 o 
 -10   4   6        2.30        5.93      4.14 o 
  -9   4   6       57.75       65.40      6.13 o 
  -8   4   6     1565.44     1537.95     30.30 o 
  -7   4   6       19.24       19.88      2.77 o 
  -6   4   6      921.55      922.03     15.67 o 
  -5   4   6       54.41       52.65      3.08 o 
  -4   4   6       90.63       95.94      5.64 o 
  -3   4   6        0.74        1.96      2.04 o 
  -2   4   6      147.23      144.27      3.80 o 
  -1   4   6     3325.79     3563.18     40.00 o 
   0   4   6      124.37      142.44      3.18 o 
   1   4   6      550.86      544.79     11.47 o 
   2   4   6      755.36      778.86      9.25 o 
   3   4   6        6.41        6.03      1.22 o 
   4   4   6       52.92       48.06      1.99 o 
   5   4   6       79.28       74.82      3.09 o 
   6   4   6      379.29      374.19      5.98 o 
   7   4   6      205.79      208.32      7.85 o 
   8   4   6       61.82       60.95      3.98 o 
   9   4   6      142.31      154.39      8.38 o 
  10   4   6        0.69        5.40      3.54 o 
  11   4   6        1.89        4.08      3.50 o 
 -12   5   6       36.12       42.69      4.62 o 
 -11   5   6       40.97       50.14      4.91 o 
 -10   5   6       42.85       53.14      6.09 o 
  -9   5   6        4.62        7.89      4.39 o 
  -8   5   6      144.06      142.96      7.39 o 
  -7   5   6      199.63      194.90     13.22 o 
  -6   5   6       35.28       36.18      5.62 o 
  -5   5   6      221.46      234.04      5.75 o 
  -4   5   6      116.21      112.69      4.41 o 
  -3   5   6      442.02      409.06     34.94 o 
  -2   5   6      758.60      814.99     11.68 o 
  -1   5   6       30.49       22.06      3.06 o 
   0   5   6      328.11      318.45      6.52 o 
   1   5   6      799.69      805.94      9.93 o 
   2   5   6      129.70      120.68      3.60 o 
   3   5   6        1.47        2.73      0.81 o 
   4   5   6        5.43        4.24      1.99 o 
   5   5   6      194.66      156.97      3.94 o 
   6   5   6       25.07       24.33      2.86 o 
   7   5   6       20.72       23.72      5.17 o 
   8   5   6        0.08        4.96      3.55 o 
   9   5   6        0.02        5.89      3.69 o 
  10   5   6        0.66        2.27      3.00 o 
 -11   6   6       65.67       66.88      5.28 o 
 -10   6   6       32.95       33.50      3.93 o 
  -9   6   6       15.71       16.23      3.98 o 
  -8   6   6       20.07       19.71      5.50 o 
  -7   6   6      101.88      106.85      6.85 o 
  -6   6   6      192.89      178.19      8.04 o 
  -5   6   6       71.89       73.70      6.05 o 
  -4   6   6      124.66      131.83      4.00 o 
  -3   6   6        0.68        3.79      3.38 o 
  -2   6   6      411.57      414.22      9.99 o 
  -1   6   6      157.04      157.54      5.68 o 
   0   6   6       22.49       23.08      3.88 o 
   1   6   6      710.68      729.39     10.40 o 
   2   6   6      464.79      460.33      7.55 o 
   3   6   6       48.28       45.58      5.19 o 
   4   6   6      242.67      229.62      6.25 o 
   5   6   6       69.52       73.61      5.82 o 
   6   6   6      355.93      340.94     11.86 o 
   7   6   6        0.98        6.81      4.05 o 
   8   6   6        1.18        3.36      3.21 o 
   9   6   6       26.40       26.86      5.32 o 
 -10   7   6       83.10       86.93      6.69 o 
  -9   7   6       59.97       71.22      5.13 o 
  -8   7   6      182.13      174.02      6.81 o 
  -7   7   6       41.92       42.71      4.27 o 
  -6   7   6       55.89       45.27      5.18 o 
  -5   7   6      176.68      186.45      6.48 o 
  -4   7   6        0.15        1.85      1.88 o 
  -3   7   6       86.51       74.89      3.87 o 
  -2   7   6       31.19       27.22      3.97 o 
  -1   7   6       76.15       72.61      3.71 o 
   0   7   6      153.30      139.74      4.73 o 
   1   7   6      390.48      401.12      6.65 o 
   2   7   6      594.41      587.47      9.78 o 
   3   7   6      361.34      364.08      9.23 o 
   4   7   6      171.51      182.45      7.49 o 
   5   7   6      207.83      196.41      9.16 o 
   6   7   6        7.57        8.44      3.66 o 
   7   7   6       55.42       67.22      6.19 o 
   8   7   6       21.32       36.02      7.35 o 
  -8   8   6       93.20      112.74      6.03 o 
  -7   8   6       32.16       35.64      4.99 o 
  -6   8   6      132.50      134.60      6.63 o 
  -5   8   6       24.21       24.85      5.69 o 
  -4   8   6      125.15      117.80      5.35 o 
  -3   8   6       42.81       46.45      5.31 o 
  -2   8   6       97.49       90.72      5.74 o 
  -1   8   6       10.23       11.11      3.24 o 
   0   8   6        2.45        2.38      4.25 o 
   1   8   6       41.67       43.99      4.16 o 
   2   8   6        0.20        3.29      2.80 o 
   3   8   6       23.00       19.73      4.88 o 
   4   8   6       72.90       72.37      5.45 o 
   5   8   6       59.22       69.57      6.57 o 
   6   8   6       20.21       20.15      6.75 o 
  -6   9   6       11.41       14.78      4.90 o 
  -5   9   6        0.06        4.65      3.86 o 
  -4   9   6      170.92      190.28      9.26 o 
  -3   9   6       34.03       37.51      4.79 o 
  -2   9   6        2.63        5.33      3.30 o 
  -1   9   6        0.28        6.17      4.81 o 
   0   9   6       13.94       13.13      4.06 o 
   1   9   6        9.81        8.37      4.52 o 
   2   9   6       61.11       74.94      6.94 o 
   3   9   6      138.99      144.28      9.24 o 
   4   9   6       32.73       32.21      6.68 o 
 -13   0   7       25.77       38.55      6.95 o 
 -11   0   7      245.50      224.00      9.81 o 
  -9   0   7      284.72      225.48     14.63 o 
  -7   0   7      196.76      171.61      8.35 o 
  -5   0   7      198.08      263.27      8.98 o 
  -3   0   7      121.54       99.46      3.73 o 
  -1   0   7     4239.65     4562.96     84.05 o 
   1   0   7      272.31      231.80      7.87 o 
   3   0   7      168.67      180.28      5.59 o 
   5   0   7       15.59       11.50      6.65 o 
   7   0   7        1.00        2.42      4.24 o 
   9   0   7        6.30        1.22      3.14 o 
  11   0   7        4.00        1.29      3.03 o 
 -13   1   7       20.00       16.20      3.14 o 
 -12   1   7      294.98      275.76      8.36 o 
 -11   1   7      238.09      228.40      7.15 o 
 -10   1   7       28.84       34.28      4.11 o 
  -9   1   7      146.96      146.04      5.83 o 
  -8   1   7        3.26        7.10      3.21 o 
  -7   1   7       33.47       25.00      3.92 o 
  -6   1   7       64.37       68.76      4.15 o 
  -5   1   7      248.71      309.56      6.21 o 
  -4   1   7        6.41        3.54      2.33 o 
  -3   1   7       69.91       79.51      2.70 o 
  -2   1   7      429.67      418.78      4.31 o 
  -1   1   7       24.22       16.97      1.31 o 
   0   1   7      472.43      524.24      3.95 o 
   1   1   7      301.59      348.44      4.42 o 
   2   1   7     4126.54     4661.34     69.03 o 
   3   1   7      960.08     1055.55      8.88 o 
   4   1   7       27.94       27.75      1.91 o 
   5   1   7        0.11        1.13      0.92 o 
   6   1   7       78.33       75.37      3.23 o 
   7   1   7      627.24      659.03     10.56 o 
   8   1   7      251.07      254.32      5.86 o 
   9   1   7      232.64      230.30      5.72 o 
  10   1   7        1.29        7.14      2.17 o 
  11   1   7      297.42      327.71      8.79 o 
 -13   2   7       27.33       32.67      5.31 o 
 -12   2   7       47.10       46.68      4.01 o 
 -11   2   7      132.98      136.07      7.58 o 
 -10   2   7       37.29       30.25      3.70 o 
  -9   2   7       57.46       63.36      4.81 o 
  -8   2   7     2249.99     2356.75     32.10 o 
  -7   2   7       58.40       66.01      4.37 o 
  -6   2   7        1.36        3.74      1.92 o 
  -5   2   7       36.34       30.00      3.51 o 
  -4   2   7      132.54      139.74      4.82 o 
  -3   2   7      138.49      150.45      3.49 o 
  -2   2   7      221.69      234.59      4.19 o 
  -1   2   7      485.41      491.81      7.43 o 
   0   2   7     1985.55     2125.63     18.46 o 
   1   2   7      654.47      665.84      7.70 o 
   2   2   7      262.69      239.40      5.30 o 
   3   2   7       45.79       53.21      3.17 o 
   4   2   7      113.31      121.71      3.91 o 
   5   2   7      186.53      167.22      3.63 o 
   6   2   7      949.42      910.35     11.04 o 
   7   2   7       91.04       85.86      3.41 o 
   8   2   7      199.20      205.25      6.51 o 
   9   2   7       85.88       74.72      5.05 o 
  10   2   7      302.30      313.17      6.76 o 
  11   2   7       42.90       45.20      4.63 o 
 -13   3   7        1.21        2.84      3.15 o 
 -12   3   7        6.50        9.85      3.70 o 
 -11   3   7       74.81       88.82      8.31 o 
 -10   3   7       18.13       23.16      3.56 o 
  -9   3   7      203.75      215.93      6.70 o 
  -8   3   7     1223.05     1179.56     17.36 o 
  -7   3   7     1292.45     1328.65     25.34 o 
  -6   3   7       25.54       23.25      2.62 o 
  -5   3   7        3.44        4.71      1.37 o 
  -4   3   7        0.31        2.76      1.69 o 
  -3   3   7      324.39      336.59      5.90 o 
  -2   3   7       22.64       24.71      1.79 o 
  -1   3   7      391.37      410.73      6.65 o 
   0   3   7      510.01      557.81      9.76 o 
   1   3   7     1046.47     1105.14     10.42 o 
   2   3   7        6.61        8.60      1.64 o 
   3   3   7      113.41      109.28      3.46 o 
   4   3   7       25.07       22.29      3.27 o 
   5   3   7        0.03        0.63      0.71 o 
   6   3   7      246.77      256.40      4.99 o 
   7   3   7      261.87      266.90      5.95 o 
   8   3   7        0.50        3.86      1.76 o 
   9   3   7       51.24       60.50      5.02 o 
  10   3   7        0.99        4.97      2.18 o 
  11   3   7       13.71       23.34      8.03 o 
 -12   4   7       71.89       69.27      5.56 o 
 -11   4   7        1.45        7.42      3.85 o 
 -10   4   7      204.54      199.04      8.14 o 
  -9   4   7      177.64      181.27      7.66 o 
  -8   4   7      242.19      228.18      7.31 o 
  -7   4   7       98.75      101.36      5.28 o 
  -6   4   7      297.38      306.48      9.74 o 
  -5   4   7       82.67       75.51      4.10 o 
  -4   4   7       89.21       71.41      3.23 o 
  -3   4   7        0.03        3.46      1.70 o 
  -2   4   7      590.83      573.56     22.41 o 
  -1   4   7     1228.23     1230.84     11.89 o 
   0   4   7      466.98      483.76      8.57 o 
   1   4   7      406.17      374.07      4.84 o 
   2   4   7       58.81       55.76      1.81 o 
   3   4   7        0.31        1.18      0.57 o 
   4   4   7      129.20      108.10      3.04 o 
   5   4   7      261.39      242.22      4.97 o 
   6   4   7       23.26       28.57      3.09 o 
   7   4   7       24.56       26.70      5.55 o 
   8   4   7        6.22        5.94      2.23 o 
   9   4   7       14.80       13.06      3.79 o 
  10   4   7        1.22        3.02      2.79 o 
 -12   5   7        1.66        5.24      3.24 o 
 -11   5   7      565.89      553.45     12.83 o 
 -10   5   7       47.66       48.43      5.58 o 
  -9   5   7       24.52       34.28      5.20 o 
  -8   5   7       64.72       64.70      5.81 o 
  -7   5   7      920.04      903.00     16.42 o 
  -6   5   7       88.95       81.63      3.79 o 
  -5   5   7     1037.25     1056.97     15.56 o 
  -4   5   7      291.88      299.53      9.00 o 
  -3   5   7      248.06      230.46      7.73 o 
  -2   5   7      666.74      671.38      9.75 o 
  -1   5   7      954.61     1024.26     12.68 o 
   0   5   7       55.65       52.09      2.89 o 
   1   5   7       51.93       44.22      2.55 o 
   2   5   7      419.15      428.57      7.52 o 
   3   5   7      770.31      773.60     12.46 o 
   4   5   7        6.50        6.40      1.73 o 
   5   5   7      162.14      153.55      5.20 o 
   6   5   7      153.72      134.02      5.47 o 
   7   5   7       69.82       70.26      6.01 o 
   8   5   7        5.82       10.60      3.62 o 
   9   5   7      121.19      136.14      8.49 o 
  10   5   7        5.61        6.84      3.26 o 
 -11   6   7       53.05       48.16      4.98 o 
 -10   6   7       19.65       18.00      4.40 o 
  -9   6   7       57.45       55.78      5.12 o 
  -8   6   7      137.46      133.43      7.84 o 
  -7   6   7       61.12       58.01      6.04 o 
  -6   6   7       44.02       38.84      5.81 o 
  -5   6   7      120.98      129.51     15.57 o 
  -4   6   7       40.39       50.98      3.75 o 
  -3   6   7      151.18      127.47      5.84 o 
  -2   6   7      351.51      325.05      7.71 o 
  -1   6   7        1.38        6.02      3.95 o 
   0   6   7       31.71       40.16      3.28 o 
   1   6   7      667.62      670.08     16.65 o 
   2   6   7      195.13      195.84      6.90 o 
   3   6   7      125.66      106.47      4.48 o 
   4   6   7       74.89       77.38      4.22 o 
   5   6   7        5.87        6.69      4.34 o 
   6   6   7      366.61      373.68     10.68 o 
   7   6   7       98.06      107.74      8.54 o 
   8   6   7      100.68      101.74      6.58 o 
   9   6   7        0.86        1.93      3.07 o 
  -9   7   7        8.18       10.84      3.74 o 
  -8   7   7       32.85       33.98      4.32 o 
  -7   7   7       40.88       46.90      4.63 o 
  -6   7   7       10.08       17.24      3.38 o 
  -5   7   7      133.98      137.12      7.08 o 
  -4   7   7       59.11       59.04      6.46 o 
  -3   7   7        2.52        5.15      3.38 o 
  -2   7   7      172.72      170.87      6.43 o 
  -1   7   7       13.45       18.98      2.64 o 
   0   7   7       21.00       21.80      2.81 o 
   1   7   7      191.73      180.18     12.68 o 
   2   7   7       58.44       53.49      4.66 o 
   3   7   7      442.79      457.89     16.43 o 
   4   7   7       41.61       34.42      8.80 o 
   5   7   7        6.44        9.02      4.26 o 
   6   7   7        8.29        9.78      5.61 o 
   7   7   7        1.39        6.43      3.86 o 
  -8   8   7        0.05        3.34      3.39 o 
  -7   8   7       93.55       95.30      5.90 o 
  -6   8   7       18.37       18.72      5.46 o 
  -5   8   7        5.73        6.36      2.09 o 
  -4   8   7      335.47      307.72      7.51 o 
  -3   8   7       68.70       64.39      5.03 o 
  -2   8   7        2.75        4.96      3.18 o 
  -1   8   7        0.66        3.31      2.56 o 
   0   8   7        1.62        3.60      2.17 o 
   1   8   7       40.86       30.97      5.34 o 
   2   8   7      201.77      202.25      7.24 o 
   3   8   7      229.70      236.53     11.11 o 
   4   8   7        3.78        2.05      2.13 o 
   5   8   7      155.14      150.66      8.91 o 
   6   8   7       59.26       74.40      6.76 o 
  -5   9   7        9.18        8.87      3.58 o 
  -4   9   7       57.56       67.52     21.67 o 
  -3   9   7       65.24       57.80      5.16 o 
  -2   9   7      160.93      150.10      8.81 o 
  -1   9   7       94.42       95.56     12.83 o 
   0   9   7        2.06       -3.41      6.32 o 
   1   9   7       36.56       31.43      9.45 o 
   2   9   7       15.13       19.48      5.28 o 
   3   9   7      120.39      121.21      8.31 o 
 -12   0   8       11.63       12.30      4.70 o 
 -10   0   8      256.20      263.62     10.43 o 
  -8   0   8      149.93      160.14      8.63 o 
  -6   0   8       66.60       83.22     20.57 o 
  -4   0   8     2832.93     3138.22     62.87 o 
  -2   0   8      855.79      777.83     17.40 o 
   0   0   8      841.01      789.11     10.76 o 
   2   0   8     1517.18     1710.69     20.05 o 
   4   0   8      221.81      194.01      7.34 o 
   6   0   8     1105.43     1101.67     34.99 o 
   8   0   8       47.66       42.95      6.18 o 
  10   0   8      509.68      543.28     15.17 o 
 -13   1   8       23.84       25.46      4.04 o 
 -12   1   8        1.85        4.13      2.97 o 
 -11   1   8      137.64      123.68      5.77 o 
 -10   1   8        9.20       12.62      3.14 o 
  -9   1   8      286.85      284.96      7.46 o 
  -8   1   8      569.11      558.32     11.16 o 
  -7   1   8       16.35       16.66      3.07 o 
  -6   1   8      747.87      740.43     11.38 o 
  -5   1   8       19.17       19.17      3.08 o 
  -4   1   8        5.16        7.19      2.02 o 
  -3   1   8        0.40        3.19      1.76 o 
  -2   1   8       59.66       58.46      2.51 o 
  -1   1   8      912.39      905.86      8.64 o 
   0   1   8      252.96      279.01      3.75 o 
   1   1   8        0.11        0.94      0.42 o 
   2   1   8      751.45      786.12     22.18 o 
   3   1   8      911.63     1004.61     11.68 o 
   4   1   8      135.57      139.59      3.61 o 
   5   1   8        0.92        1.60      0.89 o 
   6   1   8      178.55      169.84      3.82 o 
   7   1   8      365.01      358.17      6.89 o 
   8   1   8      102.24      108.51      5.58 o 
   9   1   8       59.94       59.46      4.81 o 
  10   1   8       12.56       11.14      3.72 o 
  11   1   8        1.64        1.83      2.20 o 
 -13   2   8        0.74        4.04      3.55 o 
 -12   2   8        0.96        4.09      2.65 o 
 -11   2   8        0.15        3.23      3.99 o 
 -10   2   8      150.49      157.21      6.02 o 
  -9   2   8      462.54      469.81     12.88 o 
  -8   2   8      332.72      317.38      7.93 o 
  -7   2   8       22.88       27.85      3.51 o 
  -6   2   8        0.33        0.90      2.55 o 
  -5   2   8      154.77      148.91      4.93 o 
  -4   2   8      616.43      614.48      8.61 o 
  -3   2   8      277.57      294.78      5.69 o 
  -2   2   8      576.50      588.27     11.47 o 
  -1   2   8      505.04      498.96      6.28 o 
   0   2   8       85.44       82.85      2.36 o 
   1   2   8      377.75      388.31      9.48 o 
   2   2   8       34.47       30.93      2.77 o 
   3   2   8      132.41      143.66      5.05 o 
   4   2   8       36.33       19.37      3.22 o 
   5   2   8       48.35       51.71      3.94 o 
   6   2   8       93.85      103.68      4.30 o 
   7   2   8      386.87      384.97      7.69 o 
   8   2   8       30.37       28.47      3.63 o 
   9   2   8      108.63      101.87      6.13 o 
  10   2   8        0.01        1.39      1.95 o 
  11   2   8        5.45        6.34      2.54 o 
 -13   3   8      111.04      119.74      8.01 o 
 -12   3   8       61.85       71.53      6.33 o 
 -11   3   8      397.02      376.00     13.22 o 
 -10   3   8      184.21      189.74      6.17 o 
  -9   3   8      108.13      111.37      4.97 o 
  -8   3   8      667.25      692.25     13.56 o 
  -7   3   8      186.66      184.00      7.84 o 
  -6   3   8        0.24        2.05      2.53 o 
  -5   3   8      564.81      617.46      9.34 o 
  -4   3   8      102.11      107.72      3.93 o 
  -3   3   8        0.43        3.01      1.52 o 
  -2   3   8        1.11        5.11      1.72 o 
  -1   3   8       41.30       44.84      2.40 o 
   0   3   8       66.56       72.84      2.19 o 
   1   3   8      975.70      997.41     14.35 o 
   2   3   8      158.45      155.22      5.14 o 
   3   3   8      424.22      469.35     10.31 o 
   4   3   8        0.51        1.36      2.22 o 
   5   3   8       25.26       22.68      3.39 o 
   6   3   8      760.85      693.82     24.00 o 
   7   3   8      246.34      204.58      5.32 o 
   8   3   8        8.76        5.66      1.96 o 
   9   3   8       60.75       64.74      5.62 o 
  10   3   8        0.76        2.06      2.99 o 
 -12   4   8        0.20        5.35      3.60 o 
 -11   4   8       33.58       42.62      7.21 o 
 -10   4   8      220.14      221.34      9.09 o 
  -9   4   8        0.07        1.80      3.44 o 
  -8   4   8      330.78      311.11      9.95 o 
  -7   4   8     1172.48     1238.71     17.18 o 
  -6   4   8      185.27      188.00      7.45 o 
  -5   4   8      146.44      151.41      6.75 o 
  -4   4   8      664.18      655.47      9.55 o 
  -3   4   8       89.28       86.06      3.73 o 
  -2   4   8      318.03      342.45      7.28 o 
  -1   4   8      275.45      274.17      4.76 o 
   0   4   8       33.53       36.11      1.99 o 
   1   4   8        7.11        4.68      1.02 o 
   2   4   8       20.89       16.95      2.67 o 
   3   4   8       16.19       17.31      2.92 o 
   4   4   8      570.31      584.12     10.82 o 
   5   4   8       25.44       32.13      3.39 o 
   6   4   8      222.61      238.49      6.53 o 
   7   4   8      498.47      470.45     10.99 o 
   8   4   8       39.52       35.34      3.49 o 
   9   4   8       11.24       10.67      4.36 o 
  10   4   8       45.25       49.00      6.28 o 
 -11   5   8      179.29      181.47      9.02 o 
 -10   5   8        0.00        2.65      4.77 o 
  -9   5   8        1.01        4.15      3.73 o 
  -8   5   8      255.13      245.21      8.81 o 
  -7   5   8      285.48      301.82      9.48 o 
  -6   5   8       23.20       19.54      4.00 o 
  -5   5   8      133.39      118.35      6.37 o 
  -4   5   8       43.01       47.39      5.82 o 
  -3   5   8        5.78        7.40      2.42 o 
  -2   5   8       56.16       56.81      3.89 o 
  -1   5   8        9.79       11.68      2.60 o 
   0   5   8       37.51       31.26      2.48 o 
   1   5   8        0.12        2.58      2.07 o 
   2   5   8       35.67       34.24      2.52 o 
   3   5   8      101.78       90.64      5.93 o 
   4   5   8      210.22      222.60      6.47 o 
   5   5   8       18.14       15.83      2.97 o 
   6   5   8       16.65       17.14      3.12 o 
   7   5   8      146.76      141.10      7.81 o 
   8   5   8       19.59       18.66      4.57 o 
   9   5   8      125.46      127.97      7.53 o 
 -10   6   8       40.89       41.29      5.68 o 
  -9   6   8       66.70       73.98      6.56 o 
  -8   6   8       21.55       20.76      4.50 o 
  -7   6   8        8.65        9.78      3.71 o 
  -6   6   8        0.39        4.38      3.87 o 
  -5   6   8      343.07      310.46      9.22 o 
  -4   6   8      186.16      156.98      7.03 o 
  -3   6   8      124.28      105.62      5.47 o 
  -2   6   8        0.63        4.57      1.66 o 
  -1   6   8       17.61       16.17      3.19 o 
   0   6   8        0.31        2.22      2.17 o 
   1   6   8       58.21       55.86      3.90 o 
   2   6   8       16.66       11.17      2.40 o 
   3   6   8       94.17       87.74      4.36 o 
   4   6   8        5.24        8.27      2.47 o 
   5   6   8       12.78       13.56      4.83 o 
   6   6   8        0.10        3.01      2.99 o 
   7   6   8       87.17       91.07      8.43 o 
   8   6   8       30.87       22.38      5.17 o 
  -9   7   8        3.30        3.85      3.60 o 
  -8   7   8        2.17        8.69      3.71 o 
  -7   7   8      348.49      362.80     10.54 o 
  -6   7   8       18.61       20.23      4.49 o 
  -5   7   8        5.14        4.90      2.53 o 
  -4   7   8      116.38       99.61      6.29 o 
  -3   7   8        3.33        5.54      3.13 o 
  -2   7   8       98.17       99.96      5.29 o 
  -1   7   8       94.09       97.25      5.52 o 
   0   7   8      149.95      160.55      7.58 o 
   1   7   8       91.77       91.85      4.98 o 
   2   7   8        2.41        3.62      2.22 o 
   3   7   8      256.73      264.59     10.22 o 
   4   7   8       19.74       24.45      5.34 o 
   5   7   8       58.05       58.74      7.45 o 
   6   7   8      115.99      122.47      9.18 o 
   7   7   8       35.07       39.52      7.49 o 
  -7   8   8       38.28       49.18      7.11 o 
  -6   8   8       27.71       30.05      4.18 o 
  -5   8   8        6.97        7.42      4.14 o 
  -4   8   8      387.98      386.10     12.31 o 
  -3   8   8        1.34        6.41      3.44 o 
  -2   8   8        4.98        2.77      2.50 o 
  -1   8   8       23.57       23.52      3.38 o 
   0   8   8       69.02       66.27      5.48 o 
   1   8   8       17.75       12.01      4.34 o 
   2   8   8       34.22       42.02      6.16 o 
   3   8   8        8.68       10.63      3.36 o 
   4   8   8       64.03       66.68      8.01 o 
   5   8   8       16.64        9.33      3.49 o 
  -5   9   8        1.22        7.52      3.62 o 
  -4   9   8        3.89        5.04      3.23 o 
  -3   9   8       43.67       35.35      4.72 o 
  -2   9   8       66.25       67.41      6.39 o 
  -1   9   8       83.43       78.98     11.22 o 
   0   9   8      224.18      262.39     17.24 o 
   1   9   8       14.16       21.23     11.13 o 
   2   9   8       27.75       23.57      5.26 o 
 -13   0   9        7.50        9.38      5.00 o 
 -11   0   9        1.21        6.47      5.39 o 
  -9   0   9      492.73      493.80     13.93 o 
  -7   0   9        0.00        2.33      3.68 o 
  -5   0   9        2.75        1.65      4.25 o 
  -3   0   9      470.54      521.76     17.00 o 
  -1   0   9      612.81      688.72     10.23 o 
   1   0   9     1803.49     1925.48     25.87 o 
   3   0   9        3.42        7.89      2.10 o 
   5   0   9      149.39      141.24      6.54 o 
   7   0   9       39.77       43.18      7.70 o 
   9   0   9       30.12       15.98      4.30 o 
 -13   1   9        3.09        5.00      3.01 o 
 -12   1   9      135.11      151.61      6.57 o 
 -11   1   9      136.15      144.99      6.00 o 
 -10   1   9      174.23      163.21      6.16 o 
  -9   1   9      430.49      409.72      9.14 o 
  -8   1   9      188.03      196.66      6.47 o 
  -7   1   9       14.21       11.58      3.52 o 
  -6   1   9      156.42      123.43      5.42 o 
  -5   1   9      161.48      173.17      5.82 o 
  -4   1   9      403.57      403.97      8.27 o 
  -3   1   9      218.16      270.17      5.47 o 
  -2   1   9     1002.42     1028.18      9.60 o 
  -1   1   9      225.09      219.59      3.95 o 
   0   1   9       41.71       49.33      1.68 o 
   1   1   9       24.61       24.68      0.99 o 
   2   1   9       13.31       15.83      1.86 o 
   3   1   9       95.67      104.64      3.21 o 
   4   1   9       67.08       73.28      2.94 o 
   5   1   9      152.01      165.28      5.00 o 
   6   1   9      407.75      392.65      8.06 o 
   7   1   9      904.74      885.45     16.44 o 
   8   1   9       95.83      116.61      5.37 o 
   9   1   9        0.81        3.52      2.19 o 
  10   1   9       71.13       66.49      5.75 o 
 -13   2   9       46.49       46.16      5.92 o 
 -12   2   9      137.56      123.14      5.84 o 
 -11   2   9       48.07       57.75      5.52 o 
 -10   2   9       38.10       28.28      3.78 o 
  -9   2   9       66.23       61.89      5.00 o 
  -8   2   9       92.06       91.31      5.43 o 
  -7   2   9      665.36      694.36     14.84 o 
  -6   2   9      103.92      105.39      4.82 o 
  -5   2   9       67.87       66.47      4.33 o 
  -4   2   9      697.32      745.57     10.42 o 
  -3   2   9     1322.14     1453.71     16.69 o 
  -2   2   9        0.92        2.57      1.49 o 
  -1   2   9      118.05      109.92      2.67 o 
   0   2   9      419.18      436.69      5.10 o 
   1   2   9      386.04      378.41      8.12 o 
   2   2   9        0.70        1.41      2.34 o 
   3   2   9      143.96      155.91      5.10 o 
   4   2   9      234.89      209.90      6.16 o 
   5   2   9       58.81       52.96      4.44 o 
   6   2   9       64.92       56.37      3.55 o 
   7   2   9        7.36        5.64      2.09 o 
   8   2   9       28.58       31.84      3.85 o 
   9   2   9        0.72        2.74      1.87 o 
  10   2   9       99.60      113.70      8.25 o 
 -12   3   9       17.45       10.93      3.51 o 
 -11   3   9       12.22       14.73      4.43 o 
 -10   3   9       67.19       72.88      4.38 o 
  -9   3   9       10.83        4.89      2.94 o 
  -8   3   9       78.57       74.30      4.27 o 
  -7   3   9      325.31      308.75      7.22 o 
  -6   3   9      363.98      324.69      7.65 o 
  -5   3   9        0.05        3.89      2.80 o 
  -4   3   9       12.92       19.60      2.69 o 
  -3   3   9       18.81       26.67      2.70 o 
  -2   3   9        6.41       12.28      1.89 o 
  -1   3   9        6.86        6.55      1.33 o 
   0   3   9       34.71       26.69      1.95 o 
   1   3   9      549.65      552.48     10.90 o 
   2   3   9      115.04      101.37      4.62 o 
   3   3   9      136.97      141.10      5.70 o 
   4   3   9       34.40       38.27      3.60 o 
   5   3   9        0.03        1.04      1.78 o 
   6   3   9      151.66      156.29      5.87 o 
   7   3   9     1187.73     1212.38     17.79 o 
   8   3   9      302.59      311.63      7.54 o 
   9   3   9        1.76        3.73      2.16 o 
  10   3   9       89.08       81.45     10.56 o 
 -12   4   9       11.32       11.71      4.09 o 
 -11   4   9       49.34       55.23      5.59 o 
 -10   4   9      225.74      231.17     11.55 o 
  -9   4   9       29.29       32.18      4.97 o 
  -8   4   9       16.69       16.65      4.09 o 
  -7   4   9       54.07       60.48      5.63 o 
  -6   4   9      302.42      288.79      6.55 o 
  -5   4   9      252.98      241.83      6.22 o 
  -4   4   9      233.78      219.08      6.58 o 
  -3   4   9        2.96        2.59      1.88 o 
  -2   4   9      273.22      280.01      6.70 o 
  -1   4   9      199.35      189.92      4.81 o 
   0   4   9       11.78       13.92      1.42 o 
   1   4   9      651.12      660.69      9.62 o 
   2   4   9      595.84      593.27     11.07 o 
   3   4   9       55.93       52.85      4.23 o 
   4   4   9       74.95       67.29      4.59 o 
   5   4   9      129.07      140.59      6.83 o 
   6   4   9      361.69      338.57      7.67 o 
   7   4   9        6.02        6.33      3.99 o 
   8   4   9      306.39      298.22      8.73 o 
   9   4   9       87.58       95.92      7.44 o 
 -11   5   9        0.00        4.80      4.05 o 
 -10   5   9        5.60        6.20      3.70 o 
  -9   5   9       10.52       12.59      4.32 o 
  -8   5   9      200.95      189.77      8.54 o 
  -7   5   9       47.56       54.45      5.91 o 
  -6   5   9       16.01       20.23      4.28 o 
  -5   5   9       33.14       33.40      4.81 o 
  -4   5   9        8.31        9.58      2.50 o 
  -3   5   9       68.64       63.49      3.76 o 
  -2   5   9      621.63      677.32     11.48 o 
  -1   5   9       11.10        9.77      2.89 o 
   0   5   9      387.07      352.24      7.94 o 
   1   5   9     1052.31     1054.78     12.34 o 
   2   5   9      582.17      591.06      9.69 o 
   3   5   9       30.59       28.45      3.54 o 
   4   5   9       29.60       28.25      3.51 o 
   5   5   9      218.42      218.48      7.69 o 
   6   5   9       39.03       39.88      3.85 o 
   7   5   9        3.89        2.49      3.08 o 
   8   5   9       12.68       13.87      5.60 o 
   9   5   9       50.80       72.11      7.49 o 
 -10   6   9       13.21       16.58      6.11 o 
  -9   6   9      100.04      110.60      7.33 o 
  -8   6   9      219.48      215.81      8.90 o 
  -7   6   9        2.76        4.29      3.23 o 
  -6   6   9      135.70      125.23      6.75 o 
  -5   6   9      132.64      110.77      6.31 o 
  -4   6   9      435.96      401.67     14.01 o 
  -3   6   9      203.42      183.96      5.84 o 
  -2   6   9       22.57       20.12      3.24 o 
  -1   6   9       14.81       17.48      2.85 o 
   0   6   9        5.27        6.58      2.92 o 
   1   6   9        0.00        3.61      3.25 o 
   2   6   9      191.01      197.25      6.59 o 
   3   6   9      158.12      150.12      7.15 o 
   4   6   9      237.63      224.45      6.36 o 
   5   6   9        0.11        2.24      3.18 o 
   6   6   9       20.11       22.81      5.55 o 
   7   6   9       11.78       21.69      5.12 o 
   8   6   9       13.52        6.69      3.77 o 
  -9   7   9       99.84      113.46      6.26 o 
  -8   7   9        3.22        3.71      3.69 o 
  -7   7   9       76.14       81.46      6.50 o 
  -6   7   9        2.38        5.95      3.38 o 
  -5   7   9        6.34        8.34      5.30 o 
  -4   7   9       29.15       33.09      5.67 o 
  -3   7   9      352.96      326.75      9.98 o 
  -2   7   9       43.13       46.74      6.17 o 
  -1   7   9      416.53      426.46      9.47 o 
   0   7   9        3.80        5.69      2.98 o 
   1   7   9       14.74       11.24      2.84 o 
   2   7   9      100.68      100.99      5.69 o 
   3   7   9        0.35        4.85      3.00 o 
   4   7   9       42.81       45.12      6.43 o 
   5   7   9       53.50       54.52      7.49 o 
   6   7   9        4.78        6.81      3.80 o 
  -7   8   9        0.78        3.25      2.33 o 
  -6   8   9       29.81       34.64      4.39 o 
  -5   8   9       19.22       14.28      2.94 o 
  -4   8   9       79.36       75.02      7.43 o 
  -3   8   9        0.96        4.68      3.92 o 
  -2   8   9       16.21       15.64      3.55 o 
  -1   8   9      229.52      213.41      9.40 o 
   0   8   9       20.11       19.90      3.67 o 
   1   8   9       28.01       37.60      5.17 o 
   2   8   9       11.08        6.77      6.03 o 
   3   8   9       99.18      103.04      6.54 o 
   4   8   9       51.78       48.33      5.14 o 
  -3   9   9      125.85      135.05      9.71 o 
  -2   9   9        0.58        2.61      3.81 o 
  -1   9   9        3.78        8.92     10.29 o 
   0   9   9       92.92       84.16     12.19 o 
   1   9   9        1.50        2.21      6.65 o 
 -12   0  10       29.75       38.02      6.80 o 
 -10   0  10      400.27      442.78     13.18 o 
  -8   0  10      962.04      973.53     17.85 o 
  -6   0  10      342.00      334.70     14.27 o 
  -4   0  10      150.19      143.85      6.89 o 
  -2   0  10        1.92        5.76      2.07 o 
   0   0  10        2.98        5.11      1.74 o 
   2   0  10      154.69      122.92      5.74 o 
   4   0  10      100.12       93.55      3.99 o 
   6   0  10      180.38      165.93      8.47 o 
   8   0  10      225.47      204.94      9.51 o 
  10   0  10      326.91      359.65     21.80 o 
 -13   1  10        0.00        3.04      2.76 o 
 -12   1  10       13.11       15.16      3.79 o 
 -11   1  10       51.87       56.24      4.62 o 
 -10   1  10      141.32      128.37      5.99 o 
  -9   1  10     1839.05     1889.13     19.24 o 
  -8   1  10       65.04       72.85      4.93 o 
  -7   1  10       17.44       10.41      3.60 o 
  -6   1  10       33.65       37.36      4.21 o 
  -5   1  10       23.01       15.50      3.03 o 
  -4   1  10       42.71       37.54      3.36 o 
  -3   1  10      819.85      900.02     13.90 o 
  -2   1  10      241.94      250.83      5.64 o 
  -1   1  10        4.16        3.37      1.29 o 
   0   1  10        0.26        2.62      1.18 o 
   1   1  10        0.10        1.31      0.62 o 
   2   1  10        0.73        1.60      1.23 o 
   3   1  10      330.78      345.52      8.19 o 
   4   1  10        4.83        6.34      2.39 o 
   5   1  10        1.01        4.75      2.52 o 
   6   1  10       61.38       53.24      3.55 o 
   7   1  10        1.68        2.26      2.09 o 
   8   1  10        2.01        4.92      2.75 o 
   9   1  10       18.35       14.45      3.68 o 
  10   1  10        2.85        4.79      3.04 o 
 -12   2  10        3.03        6.49      3.09 o 
 -11   2  10       41.27       52.23      5.59 o 
 -10   2  10        0.03        3.45      2.97 o 
  -9   2  10     1191.75     1351.46     49.57 o 
  -8   2  10      229.89      236.08      6.87 o 
  -7   2  10      122.75      132.31      6.30 o 
  -6   2  10       28.82       43.43      4.01 o 
  -5   2  10        8.08       10.95      3.02 o 
  -4   2  10      124.91      150.02      5.72 o 
  -3   2  10      170.13      161.06      4.96 o 
  -2   2  10       19.62       21.15      1.95 o 
  -1   2  10      152.89      146.58      4.18 o 
   0   2  10       43.80       41.49      1.59 o 
   1   2  10     1380.92     1466.21     18.70 o 
   2   2  10      255.57      259.27      7.26 o 
   3   2  10       46.41       48.07      3.94 o 
   4   2  10        1.58        1.69      2.47 o 
   5   2  10       31.41       24.10      3.16 o 
   6   2  10      273.82      270.97      6.69 o 
   7   2  10      360.18      342.71      9.51 o 
   8   2  10        0.75        2.24      1.79 o 
   9   2  10       12.31        6.88      2.82 o 
  10   2  10       47.59       55.83      5.92 o 
 -12   3  10      232.47      252.81      9.72 o 
 -11   3  10        0.27       -1.65      6.18 o 
 -10   3  10       45.58       47.93      3.97 o 
  -9   3  10        1.97        4.04      3.41 o 
  -8   3  10      446.38      424.20      8.84 o 
  -7   3  10      302.06      275.63      7.97 o 
  -6   3  10      214.24      218.05      6.28 o 
  -5   3  10      341.95      329.24      7.60 o 
  -4   3  10      377.20      371.64      9.30 o 
  -3   3  10       61.07       58.27      3.43 o 
  -2   3  10       74.73       84.86      2.99 o 
  -1   3  10      137.62      153.53      3.52 o 
   0   3  10     1325.95     1350.56     15.13 o 
   1   3  10      896.71      889.72     16.11 o 
   2   3  10      616.28      634.70     12.81 o 
   3   3  10        0.34        5.00      2.82 o 
   4   3  10       22.65       19.00      2.99 o 
   5   3  10      296.11      290.38      9.66 o 
   6   3  10        1.69        4.40      2.23 o 
   7   3  10      374.59      402.93     19.21 o 
   8   3  10       63.94       63.28      7.19 o 
   9   3  10        8.93        6.51      3.45 o 
 -12   4  10       21.34       17.81      5.42 o 
 -11   4  10       38.26       38.08      5.17 o 
 -10   4  10        1.72        3.62      3.62 o 
  -9   4  10       29.23       31.51      4.54 o 
  -8   4  10       88.71       94.40      7.74 o 
  -7   4  10      179.48      175.38      8.03 o 
  -6   4  10      287.76      287.70      6.94 o 
  -5   4  10       18.13       19.80      2.96 o 
  -4   4  10      415.96      414.70      8.94 o 
  -3   4  10      114.79      103.48      4.67 o 
  -2   4  10       87.82       82.33      4.27 o 
  -1   4  10        0.28        2.13      1.67 o 
   0   4  10      439.29      435.27      7.92 o 
   1   4  10      711.93      705.30     20.14 o 
   2   4  10      186.86      188.03      8.75 o 
   3   4  10       63.32       64.72      4.09 o 
   4   4  10        3.02        3.57      2.02 o 
   5   4  10        4.60        3.33      2.50 o 
   6   4  10       52.36       44.66      4.11 o 
   7   4  10        0.10        3.14      2.25 o 
   8   4  10        2.65        4.91      3.70 o 
   9   4  10       81.59       85.80      6.79 o 
 -11   5  10      109.91      124.20      7.93 o 
 -10   5  10       28.01       37.70      5.39 o 
  -9   5  10      106.79       96.88      6.53 o 
  -8   5  10       75.27       78.60      5.97 o 
  -7   5  10        9.12       17.23      4.13 o 
  -6   5  10       19.49       18.86      3.87 o 
  -5   5  10      164.59      182.50      6.16 o 
  -4   5  10       77.35       66.01      3.76 o 
  -3   5  10      621.31      612.00     10.56 o 
  -2   5  10     1540.30     1518.56     21.89 o 
  -1   5  10      125.91      131.65      6.52 o 
   0   5  10      248.18      232.79      5.31 o 
   1   5  10        1.53        4.37      2.73 o 
   2   5  10      198.83      185.68      6.93 o 
   3   5  10        0.61        2.49      2.18 o 
   4   5  10       88.01       87.24      4.64 o 
   5   5  10        0.01        0.71      3.01 o 
   6   5  10       77.75       88.43      5.07 o 
   7   5  10      265.08      275.14      9.26 o 
   8   5  10      199.27      194.61     10.76 o 
 -10   6  10       37.46       40.25      5.08 o 
  -9   6  10        0.85        8.67      4.43 o 
  -8   6  10        8.04        8.39      3.95 o 
  -7   6  10       28.83       31.28      4.83 o 
  -6   6  10      241.26      259.48      8.91 o 
  -5   6  10        0.61        5.94      3.85 o 
  -4   6  10      348.88      311.61      8.66 o 
  -3   6  10      253.00      272.25      7.72 o 
  -2   6  10      243.42      235.42      7.45 o 
  -1   6  10       72.52       60.91      6.17 o 
   0   6  10      146.47      142.73      6.53 o 
   1   6  10       27.19       24.30      4.75 o 
   2   6  10       79.81       76.47      5.01 o 
   3   6  10       61.55       64.99      5.27 o 
   4   6  10      161.28      162.51      5.89 o 
   5   6  10       13.24        8.07      3.66 o 
   6   6  10        3.70       10.29      5.91 o 
   7   6  10       31.77       31.51      5.80 o 
  -8   7  10      184.27      206.57      9.01 o 
  -7   7  10      112.40      114.34      6.97 o 
  -6   7  10       34.30       34.80      4.81 o 
  -5   7  10        1.65        1.85      1.70 o 
  -4   7  10        0.11        1.61      3.02 o 
  -3   7  10      283.20      280.24     12.45 o 
  -2   7  10        6.86        8.97      3.09 o 
  -1   7  10      112.43      101.59      6.55 o 
   0   7  10        0.11        4.18      2.45 o 
   1   7  10        1.48        3.13      2.06 o 
   2   7  10       13.08       12.51      4.15 o 
   3   7  10        0.61       24.10     12.11 o 
   4   7  10      174.78      187.51      8.19 o 
   5   7  10      131.73      145.34      7.80 o 
  -6   8  10      229.34      231.56      9.20 o 
  -5   8  10       97.43      111.21      9.14 o 
  -4   8  10       79.67       64.12      6.41 o 
  -3   8  10      160.69      172.10     10.15 o 
  -2   8  10        0.36        3.96      4.28 o 
  -1   8  10       53.76       52.64      7.15 o 
   0   8  10      147.55      146.93      8.11 o 
   1   8  10       19.61       12.83      5.67 o 
   2   8  10       94.30       87.80      8.03 o 
   3   8  10       26.14       28.01      4.88 o 
 -11   0  11       27.82       29.53      5.44 o 
  -9   0  11      989.66     1028.01     26.47 o 
  -7   0  11      130.58      129.95      8.96 o 
  -5   0  11       71.88       59.84      5.91 o 
  -3   0  11       91.05       98.80      5.75 o 
  -1   0  11       20.33       25.59      2.48 o 
   1   0  11      416.62      379.66      8.46 o 
   3   0  11       34.98       37.29      3.54 o 
   7   0  11      118.93      124.22      8.81 o 
   9   0  11       67.21       68.02      6.57 o 
 -12   1  11       95.37      103.76      6.04 o 
 -11   1  11        2.94        3.75      2.66 o 
 -10   1  11      472.24      485.63     11.53 o 
  -9   1  11       41.18       46.94      4.57 o 
  -8   1  11      230.09      223.85      7.06 o 
  -7   1  11      699.78      671.03     12.31 o 
  -6   1  11        0.87        5.01      3.18 o 
  -5   1  11       26.82       42.78      3.85 o 
  -4   1  11      453.37      471.88      8.41 o 
  -3   1  11      722.97      736.26     10.52 o 
  -2   1  11       21.50       19.98      2.15 o 
  -1   1  11      134.56      136.66      3.42 o 
   0   1  11      344.53      354.53      4.95 o 
   1   1  11      780.15      806.17     10.04 o 
   2   1  11       31.00       43.61      4.92 o 
   3   1  11      595.10      576.33     13.57 o 
   4   1  11       57.70       50.39      3.78 o 
   5   1  11       13.43       19.77      3.00 o 
   6   1  11      109.78       93.26      5.99 o 
   7   1  11        2.61        5.20      3.90 o 
   8   1  11       36.99       44.40      5.54 o 
   9   1  11       27.17       26.92      3.98 o 
 -12   2  11       40.58       42.25      5.31 o 
 -11   2  11        7.40        7.44      6.20 o 
 -10   2  11        0.01        1.77      2.84 o 
  -9   2  11      430.36      436.65     10.58 o 
  -8   2  11       64.84       58.29      4.99 o 
  -7   2  11        7.67       10.58      3.64 o 
  -6   2  11     1333.18     1300.47     46.68 o 
  -5   2  11      106.28       90.46      5.17 o 
  -4   2  11     1361.80     1304.54     18.53 o 
  -3   2  11        5.92        3.46      2.32 o 
  -2   2  11        2.07        2.43      1.66 o 
  -1   2  11      716.24      690.82      9.49 o 
   0   2  11      491.52      469.54      8.49 o 
   1   2  11       56.72       62.64      4.81 o 
   2   2  11       30.63       30.03      3.70 o 
   3   2  11      192.07      184.90      6.31 o 
   4   2  11       69.69       60.74      3.70 o 
   5   2  11       30.80       21.86      3.77 o 
   6   2  11      108.98       93.27      4.75 o 
   7   2  11        7.34        6.73      2.87 o 
   8   2  11       13.89       17.94      4.55 o 
   9   2  11       40.57       43.69      6.98 o 
 -12   3  11       11.46       16.54      5.32 o 
 -11   3  11       49.74       60.37      6.21 o 
 -10   3  11       49.09       48.34      4.05 o 
  -9   3  11      279.11      268.68      7.37 o 
  -8   3  11      204.19      208.97      6.71 o 
  -7   3  11      250.28      230.99      7.66 o 
  -6   3  11        1.28        3.02      2.71 o 
  -5   3  11       47.97       39.18      4.12 o 
  -4   3  11        5.52        6.33      2.42 o 
  -3   3  11      102.02      110.86      4.76 o 
  -2   3  11      143.27      150.08      4.84 o 
  -1   3  11      494.17      479.05      8.29 o 
   0   3  11      111.30      100.94      1.95 o 
   1   3  11       32.59       37.38      4.39 o 
   2   3  11       37.83       44.12      4.35 o 
   3   3  11       44.37       45.33      4.04 o 
   4   3  11       89.21      101.89      4.48 o 
   5   3  11       64.10       51.40      4.09 o 
   6   3  11       56.15       54.08      5.58 o 
   7   3  11      127.58      122.24      5.56 o 
   8   3  11       87.37      113.93      8.47 o 
   9   3  11       36.57       37.91      5.26 o 
 -11   4  11        1.65        5.52      3.76 o 
 -10   4  11        0.87        1.81      3.30 o 
  -9   4  11       30.83       37.27      5.64 o 
  -8   4  11      452.97      433.40     13.26 o 
  -7   4  11      158.85      162.47      6.08 o 
  -6   4  11        0.12        3.18      2.22 o 
  -5   4  11      488.34      429.78      8.42 o 
  -4   4  11      292.97      257.53      7.01 o 
  -3   4  11       36.71       35.15      3.47 o 
  -2   4  11      427.59      433.54      7.34 o 
  -1   4  11       15.97       18.29      3.60 o 
   0   4  11      498.77      504.58     10.60 o 
   1   4  11       41.83       50.44      4.97 o 
   2   4  11      286.47      299.72      8.63 o 
   3   4  11       15.72       19.11      3.30 o 
   4   4  11        2.35        4.83      2.43 o 
   5   4  11        3.89        3.70      2.66 o 
   6   4  11       15.82       20.53      3.39 o 
   7   4  11        0.29        2.45      1.95 o 
   8   4  11        6.33        7.36      4.71 o 
 -10   5  11       64.03       65.83      6.11 o 
  -9   5  11       35.09       42.17      6.73 o 
  -8   5  11      577.81      616.34     13.27 o 
  -7   5  11       46.42       53.83      5.30 o 
  -6   5  11      109.39      100.46      6.42 o 
  -5   5  11      260.52      218.93      5.95 o 
  -4   5  11       93.61       80.52      4.00 o 
  -3   5  11      210.36      190.49      6.39 o 
  -2   5  11      396.97      407.21     10.66 o 
  -1   5  11      346.29      328.02      9.29 o 
   0   5  11        0.16        2.42      2.68 o 
   1   5  11        0.48        2.30      2.67 o 
   2   5  11        6.34        5.74      2.55 o 
   3   5  11       22.22       27.86      3.82 o 
   4   5  11        2.40        5.39      2.35 o 
   5   5  11       48.58       57.71      5.28 o 
   6   5  11        9.29       10.65      3.90 o 
   7   5  11      101.38      118.85     11.53 o 
  -9   6  11       49.07       56.59      6.13 o 
  -8   6  11       38.02       41.03      5.45 o 
  -7   6  11      170.98      163.20      7.83 o 
  -6   6  11        8.51       12.56      4.01 o 
  -5   6  11        7.39        5.82      3.19 o 
  -4   6  11      456.49      399.26     13.48 o 
  -3   6  11       11.32        8.67      2.54 o 
  -2   6  11        2.37        3.76      1.98 o 
  -1   6  11      133.53      123.52      6.30 o 
   0   6  11      240.01      229.43      7.59 o 
   1   6  11       19.04       15.72      4.18 o 
   2   6  11       44.96       39.30      4.29 o 
   3   6  11        8.71        6.36      4.39 o 
   4   6  11      174.20      178.78      7.57 o 
   5   6  11        5.10        8.50      4.22 o 
   6   6  11       10.73       22.44      6.32 o 
  -8   7  11       71.57       76.20      6.73 o 
  -7   7  11       13.81       12.90      4.42 o 
  -6   7  11        1.10        5.54      3.24 o 
  -5   7  11      110.13      113.74     11.54 o 
  -4   7  11       17.35       21.70      4.79 o 
  -3   7  11      268.20      248.40     11.46 o 
  -2   7  11       22.51       21.42      3.20 o 
  -1   7  11       10.48       15.94      3.79 o 
   0   7  11       10.32       10.20      3.11 o 
   1   7  11      104.10       98.26      7.74 o 
   2   7  11      143.15      133.46      7.40 o 
   3   7  11        5.21       10.22      4.96 o 
   4   7  11        5.25        5.19      4.13 o 
  -5   8  11       16.65       17.97      5.17 o 
  -4   8  11      180.41      217.25     10.93 o 
  -3   8  11      179.59      185.90     10.49 o 
  -2   8  11       24.77       43.56      9.87 o 
  -1   8  11      139.46      137.48      9.22 o 
   0   8  11        1.78        3.50      2.52 o 
   1   8  11       14.83       13.39      4.34 o 
   2   8  11        2.77        4.08      3.59 o 
 -12   0  12      149.80      143.01      9.17 o 
 -10   0  12        2.08        1.75      5.24 o 
  -8   0  12       42.22       33.78      6.97 o 
  -6   0  12      988.88      972.88     17.40 o 
  -4   0  12       14.04       11.07      3.91 o 
  -2   0  12       13.75       25.39      6.55 o 
   0   0  12      390.64      373.08      9.54 o 
   2   0  12      134.91      125.18      4.51 o 
   4   0  12       89.46       92.44     11.07 o 
   6   0  12      278.12      267.31     14.85 o 
   8   0  12      156.14      153.31      9.58 o 
 -12   1  12       21.74       13.97      3.39 o 
 -11   1  12        5.11        7.05      3.88 o 
 -10   1  12      163.58      175.54      6.96 o 
  -9   1  12       78.01       65.45      5.82 o 
  -8   1  12       28.61       29.70      4.56 o 
  -7   1  12       90.75       90.96      5.76 o 
  -6   1  12        0.00       -0.37      2.64 o 
  -5   1  12      163.38      130.87      5.36 o 
  -4   1  12      241.76      215.23      5.78 o 
  -3   1  12     1295.93     1308.32     17.95 o 
  -2   1  12      257.68      256.22      7.63 o 
  -1   1  12      771.70      739.25     12.01 o 
   0   1  12     1058.29     1051.85     14.35 o 
   1   1  12      109.22       96.77      3.84 o 
   2   1  12       61.37       55.24      4.64 o 
   3   1  12       85.25       74.32      5.74 o 
   4   1  12       36.63       40.89      9.22 o 
   5   1  12      100.10       79.98      6.49 o 
   6   1  12        1.60        2.52      3.08 o 
   7   1  12      101.53      103.52      8.07 o 
   8   1  12        0.49        1.45      2.72 o 
   9   1  12        1.70        2.67      2.26 o 
 -12   2  12       11.87       16.38      4.05 o 
 -11   2  12       10.09        6.44      3.49 o 
 -10   2  12       49.70       51.38      4.79 o 
  -9   2  12       71.82       78.74      5.62 o 
  -8   2  12       82.19       94.94      6.70 o 
  -7   2  12       65.50       76.04      5.38 o 
  -6   2  12      131.74      134.36      5.40 o 
  -5   2  12       24.63       25.76      3.47 o 
  -4   2  12        2.03        4.60      2.38 o 
  -3   2  12        9.81       11.23      2.61 o 
  -2   2  12       72.66       76.20      3.59 o 
  -1   2  12      245.65      233.61      5.18 o 
   0   2  12      776.15      767.27     18.28 o 
   1   2  12       19.76       15.82      3.84 o 
   2   2  12        4.94        4.93      3.80 o 
   3   2  12       13.22       22.95      4.01 o 
   4   2  12       20.18       18.04      5.10 o 
   5   2  12       30.16       33.55      3.23 o 
   6   2  12       24.31       22.25      4.12 o 
   7   2  12        3.60        4.20      2.80 o 
   8   2  12       40.34       40.14      5.80 o 
 -11   3  12        0.02        4.74      4.14 o 
 -10   3  12        5.53        5.22      2.93 o 
  -9   3  12       32.08       31.82      3.60 o 
  -8   3  12       62.15       72.47      4.93 o 
  -7   3  12      447.03      472.89     10.22 o 
  -6   3  12       35.20       35.37      3.97 o 
  -5   3  12      729.75      672.04     11.43 o 
  -4   3  12       47.05       50.23      3.59 o 
  -3   3  12       61.73       57.76      3.51 o 
  -2   3  12        1.93        3.12      2.15 o 
  -1   3  12      201.77      182.96      4.51 o 
   0   3  12       67.00       67.92      5.30 o 
   1   3  12      181.11      177.84      7.35 o 
   2   3  12        1.11        0.48      2.45 o 
   3   3  12       53.99       56.10      4.49 o 
   4   3  12      123.72      105.86      5.86 o 
   5   3  12       47.85       58.31      5.20 o 
   6   3  12      252.06      254.94      8.76 o 
   7   3  12        0.66        1.90      3.38 o 
   8   3  12        7.06        5.33      4.76 o 
 -11   4  12       12.58        6.61      3.37 o 
 -10   4  12        0.00        1.98      3.38 o 
  -9   4  12       50.85       53.66      5.40 o 
  -8   4  12        0.33        4.83      3.46 o 
  -7   4  12      179.68      184.54      6.82 o 
  -6   4  12       63.08       61.71      4.39 o 
  -5   4  12      104.78       97.73      4.45 o 
  -4   4  12      120.47      105.44      4.85 o 
  -3   4  12       91.52       97.27      4.51 o 
  -2   4  12      305.07      303.66      9.57 o 
  -1   4  12      324.62      306.81      9.10 o 
   0   4  12      710.89      665.29     13.21 o 
   1   4  12       84.94       76.43      5.13 o 
   2   4  12       71.57       65.68      5.43 o 
   3   4  12      184.34      192.66      6.97 o 
   4   4  12       33.75       33.61      3.39 o 
   5   4  12       24.05       28.94      3.83 o 
   6   4  12      114.54      117.62      5.31 o 
   7   4  12      267.65      251.86     10.05 o 
 -10   5  12       42.96       53.37      7.14 o 
  -9   5  12       37.15       37.14      5.21 o 
  -8   5  12       12.96       11.66      3.86 o 
  -7   5  12        3.41        4.03      3.24 o 
  -6   5  12       34.07       32.58      5.12 o 
  -5   5  12        4.56        4.15      2.36 o 
  -4   5  12        1.74        4.06      2.03 o 
  -3   5  12       81.99       79.29      4.24 o 
  -2   5  12       10.09        9.67      3.08 o 
  -1   5  12       29.15       35.13      4.08 o 
   0   5  12        0.99        3.43      3.03 o 
   1   5  12        7.51       15.00      4.25 o 
   2   5  12       78.48       77.75      5.32 o 
   3   5  12       18.31       16.94      3.44 o 
   4   5  12      109.19      126.59      6.27 o 
   5   5  12      256.68      245.91      9.09 o 
   6   5  12      217.65      220.63     11.22 o 
  -9   6  12      321.36      340.73     11.03 o 
  -8   6  12      141.22      125.67      7.54 o 
  -7   6  12        3.51        3.91      2.89 o 
  -6   6  12      133.16      129.30      6.96 o 
  -5   6  12        3.46        8.04      5.51 o 
  -4   6  12        0.41        4.06      1.95 o 
  -3   6  12      152.90      143.75      6.84 o 
  -2   6  12        6.63       10.99      3.65 o 
  -1   6  12       32.07       29.89      4.79 o 
   0   6  12       15.68       14.79      5.09 o 
   1   6  12       94.10       93.56      5.60 o 
   2   6  12       54.28       46.42      4.75 o 
   3   6  12       42.32       44.30      6.11 o 
   4   6  12       16.18       18.46      3.59 o 
   5   6  12       54.32       59.11      7.32 o 
  -7   7  12        0.33        7.12      6.63 o 
  -6   7  12        0.73        3.67      2.69 o 
  -5   7  12        9.55        4.14      3.06 o 
  -4   7  12       90.17       75.34      8.08 o 
  -2   7  12       12.37       15.31      3.81 o 
  -1   7  12       11.19       22.18      3.93 o 
   0   7  12       39.79       46.22      7.37 o 
   1   7  12        0.02        3.69      3.36 o 
   2   7  12        9.98        9.99      3.55 o 
   3   7  12        1.49        3.94      3.54 o 
  -3   8  12       55.90       57.45      7.85 o 
  -2   8  12       35.96       37.48      7.95 o 
  -1   8  12       93.86      105.91      8.50 o 
   0   8  12       37.05       39.32      5.32 o 
 -11   0  13      178.47      178.84     12.03 o 
  -9   0  13      689.25      677.79     16.32 o 
  -7   0  13       30.40       28.05      6.00 o 
  -5   0  13        0.00        1.48      3.38 o 
  -3   0  13      287.40      269.28      9.49 o 
  -1   0  13     1601.74     1518.33     79.01 o 
   1   0  13      169.05      175.77     14.31 o 
   3   0  13       38.09       31.64      7.72 o 
   7   0  13        0.04        6.37      5.14 o 
 -12   1  13       11.15       12.25      3.79 o 
 -11   1  13       12.12       19.02      3.65 o 
 -10   1  13      153.85      164.10      8.04 o 
  -9   1  13      365.36      337.26      8.62 o 
  -8   1  13      597.87      611.54     11.06 o 
  -7   1  13       22.01       20.07      3.90 o 
  -6   1  13       16.37       22.34      3.69 o 
  -5   1  13      575.93      523.33      9.72 o 
  -4   1  13       37.75       34.16      3.34 o 
  -3   1  13       76.96       79.68      4.06 o 
  -2   1  13      135.48      119.92      4.21 o 
  -1   1  13        2.34        5.79      2.53 o 
   0   1  13      358.00      387.14      8.96 o 
   1   1  13      336.83      321.29     12.98 o 
   2   1  13      215.81      198.70     11.87 o 
   3   1  13      121.24      123.29      6.49 o 
   4   1  13       16.37       16.69      4.59 o 
   5   1  13        1.32        3.32      4.01 o 
   6   1  13      117.41      115.95      7.93 o 
   7   1  13       11.01       13.78      4.70 o 
   8   1  13        8.92        9.07      4.36 o 
 -11   2  13       88.52       84.69      5.30 o 
 -10   2  13      110.51      115.15      8.65 o 
  -9   2  13       59.65       57.29      6.18 o 
  -8   2  13      294.35      276.72      7.54 o 
  -7   2  13        8.23        8.60      2.54 o 
  -6   2  13     1055.82     1024.88     13.87 o 
  -5   2  13        7.87       10.87      2.69 o 
  -4   2  13      136.72      136.24      5.06 o 
  -3   2  13      141.63      140.27      4.85 o 
  -2   2  13      427.29      411.50      7.23 o 
  -1   2  13      308.52      302.16      8.27 o 
   0   2  13     2663.80     2754.39     24.76 o 
   1   2  13       49.65       43.75      4.97 o 
   2   2  13       84.06       88.68      4.94 o 
   3   2  13        0.00        2.16      2.27 o 
   4   2  13       61.09       58.43      4.29 o 
   5   2  13       69.79       66.66      6.64 o 
   6   2  13        0.05        5.17      4.14 o 
   7   2  13       19.89       19.14      4.55 o 
 -11   3  13        2.84        2.85      4.17 o 
 -10   3  13        0.89        5.39      2.50 o 
  -9   3  13      123.94      120.20      5.61 o 
  -8   3  13       14.66        9.88      3.59 o 
  -7   3  13       20.98       16.84      3.22 o 
  -6   3  13      128.58      124.67      5.53 o 
  -5   3  13       42.64       44.09      3.98 o 
  -4   3  13       27.80       25.37      2.80 o 
  -3   3  13      924.98      927.20     20.71 o 
  -2   3  13       96.35       99.52      4.14 o 
  -1   3  13      201.72      199.33      7.25 o 
   0   3  13      289.15      282.78      8.79 o 
   1   3  13      338.16      353.36      9.40 o 
   2   3  13       51.47       54.26      4.41 o 
   3   3  13       14.44       14.26      3.37 o 
   4   3  13      183.53      188.03      7.48 o 
   5   3  13        3.62        7.99      3.72 o 
   6   3  13        0.03        4.42      3.67 o 
   7   3  13        0.05        3.65      2.92 o 
 -10   4  13        6.00        9.19      5.61 o 
  -9   4  13       24.52       29.69      4.56 o 
  -8   4  13      107.43      109.87      5.60 o 
  -7   4  13       32.99       35.33      3.69 o 
  -6   4  13       11.57       12.69      2.68 o 
  -5   4  13        0.59        2.93      2.42 o 
  -4   4  13        0.87        3.58      2.38 o 
  -3   4  13        5.59        7.71      2.57 o 
  -2   4  13        0.06        2.00      1.44 o 
  -1   4  13       16.67       20.18      4.12 o 
   0   4  13        2.62        6.27      3.52 o 
   1   4  13       32.09       31.50      4.20 o 
   2   4  13        0.15        4.25      3.24 o 
   3   4  13        6.21        5.47      3.27 o 
   4   4  13       73.60       74.14      6.87 o 
   5   4  13        7.30        8.34      3.76 o 
   6   4  13       92.92       85.66      8.83 o 
  -9   5  13        1.52        2.28      3.23 o 
  -8   5  13       62.09       65.85      5.97 o 
  -7   5  13       17.91       20.98      4.15 o 
  -6   5  13       72.78       84.77      6.22 o 
  -5   5  13      365.10      353.09     11.37 o 
  -4   5  13      329.07      350.61      7.47 o 
  -3   5  13      155.52      153.44      6.68 o 
  -2   5  13       60.43       58.89      5.45 o 
  -1   5  13      173.22      179.19      7.06 o 
   0   5  13       59.19       65.37      5.11 o 
   1   5  13      741.72      745.12     16.04 o 
   2   5  13       21.64       25.22      3.97 o 
   3   5  13      316.91      313.89     13.29 o 
   4   5  13        3.64        3.57      2.58 o 
   5   5  13        1.21        4.09      2.56 o 
  -8   6  13       11.46       16.02      4.87 o 
  -7   6  13        1.25        4.15      5.02 o 
  -6   6  13       40.75       44.45      4.59 o 
  -5   6  13       31.68       26.94      3.83 o 
  -4   6  13       15.38       17.71      4.37 o 
  -3   6  13       22.93       17.38      6.24 o 
  -2   6  13      139.36      132.50      7.73 o 
  -1   6  13      106.94      112.31      6.08 o 
   0   6  13       15.87       16.92      4.46 o 
   1   6  13       16.16       18.99      3.55 o 
   2   6  13       22.33       35.44      4.65 o 
   3   6  13      253.61      298.35      9.63 o 
   4   6  13        9.45        7.36      5.25 o 
  -6   7  13       29.12       35.66      6.22 o 
  -5   7  13        0.39        4.97      4.29 o 
  -4   7  13       96.43       91.04     10.51 o 
  -3   7  13      134.76      118.12     12.97 o 
  -2   7  13      153.48      144.28      7.04 o 
  -1   7  13      107.95      111.93      6.43 o 
   0   7  13      172.58      196.41      8.21 o 
   1   7  13        0.03        3.06      2.29 o 
   2   7  13        7.75       11.47      5.30 o 
 -10   0  14      402.73      440.63     19.91 o 
  -8   0  14      332.73      311.95     11.13 o 
  -6   0  14      575.05      581.71     13.90 o 
  -4   0  14       79.63       74.65      5.74 o 
  -2   0  14      327.50      327.16     10.03 o 
   0   0  14      994.46      802.90     26.18 o 
   2   0  14       88.03       79.59      9.20 o 
   4   0  14      105.89       73.44      9.20 o 
   6   0  14       25.99       28.84      8.36 o 
 -11   1  14        5.25        7.09      3.22 o 
 -10   1  14       82.20       69.49      5.11 o 
  -9   1  14      343.53      341.69      9.13 o 
  -8   1  14        9.82        9.03      3.22 o 
  -7   1  14      124.67      101.78      5.74 o 
  -6   1  14      181.78      178.81      6.37 o 
  -5   1  14      153.40      154.98      5.52 o 
  -4   1  14       42.16       30.47      4.31 o 
  -3   1  14      123.56      111.51      4.41 o 
  -2   1  14       26.25       21.10      3.39 o 
  -1   1  14      136.58      132.39      5.72 o 
   0   1  14       98.25       84.89      6.95 o 
   1   1  14        5.49        3.84      2.11 o 
   2   1  14       66.94       76.16      6.49 o 
   3   1  14        0.22        6.26      5.17 o 
   4   1  14       14.89       19.48      4.55 o 
   5   1  14      162.10      154.92      9.17 o 
   6   1  14       69.39       87.97      7.48 o 
   7   1  14        6.86        4.28      3.55 o 
 -11   2  14      208.40      224.29      9.01 o 
 -10   2  14      289.91      283.90     10.55 o 
  -9   2  14       16.99       15.24      3.97 o 
  -8   2  14       24.62       28.99      4.03 o 
  -7   2  14        7.34        6.56      2.81 o 
  -6   2  14       99.39       92.51      4.87 o 
  -5   2  14       32.72       21.56      2.91 o 
  -4   2  14        1.72        3.61      2.42 o 
  -3   2  14      104.32       86.29      5.39 o 
  -2   2  14        0.87        0.44      2.75 o 
  -1   2  14       14.29       17.47      3.39 o 
   0   2  14      324.76      328.53      8.84 o 
   1   2  14        1.65        3.56      4.16 o 
   2   2  14      160.90      168.14      6.46 o 
   3   2  14       20.59        7.74      4.53 o 
   4   2  14        5.87        7.01      4.31 o 
   5   2  14       35.76       53.05      6.30 o 
   6   2  14      141.88      132.29      8.85 o 
   7   2  14       31.20       34.85      5.94 o 
 -10   3  14      176.64      195.37     10.60 o 
  -9   3  14       97.00      107.99      6.49 o 
  -8   3  14       95.82      102.07      5.20 o 
  -7   3  14        3.88        2.28      2.56 o 
  -6   3  14        0.00        1.21      2.45 o 
  -5   3  14      722.36      705.16     10.75 o 
  -4   3  14       13.17       13.10      3.65 o 
  -3   3  14       34.90       40.27      3.23 o 
  -2   3  14      138.87      137.91      6.70 o 
  -1   3  14       20.19       18.16      3.98 o 
   0   3  14       35.24       30.75      4.34 o 
   1   3  14      359.08      346.67      9.12 o 
   2   3  14        1.26        4.91      4.55 o 
   3   3  14       25.91       23.47      3.66 o 
   4   3  14       29.43       26.43      4.97 o 
   5   3  14        2.47        4.60      3.92 o 
   6   3  14        0.53        4.35      3.76 o 
  -9   4  14       29.88       37.77      6.02 o 
  -8   4  14      120.16      111.58      6.50 o 
  -7   4  14        0.11        2.66      2.52 o 
  -6   4  14        3.51        2.61      2.24 o 
  -5   4  14      208.37      190.73      7.53 o 
  -4   4  14        3.50        9.37      2.74 o 
  -3   4  14       10.29       10.86      5.24 o 
  -2   4  14      177.77      173.00      7.47 o 
  -1   4  14       26.27       29.52      4.53 o 
   0   4  14      159.29      160.07      7.40 o 
   1   4  14      521.38      565.96     11.99 o 
   2   4  14      303.31      320.26      9.21 o 
   3   4  14      145.42      175.28      9.24 o 
   4   4  14       13.97        6.50      3.18 o 
   5   4  14       39.05       52.94      6.70 o 
  -8   5  14        0.05        3.61      3.01 o 
  -7   5  14      240.64      247.76     12.80 o 
  -6   5  14        6.49        5.72      2.11 o 
  -5   5  14        6.72        2.82      2.42 o 
  -4   5  14       31.63       27.93      5.02 o 
  -3   5  14        2.34        2.99      2.88 o 
  -2   5  14       19.28       27.34      4.91 o 
  -1   5  14       60.25       59.96      5.21 o 
   0   5  14      130.96      137.49      6.66 o 
   1   5  14       10.40       19.72      3.83 o 
   2   5  14       51.84       55.24      5.31 o 
   3   5  14      179.60      180.77      9.95 o 
   4   5  14        1.64       12.34      5.38 o 
  -7   6  14      153.66      159.60      9.29 o 
  -6   6  14       38.50       37.14      7.64 o 
  -5   6  14       51.93       62.67      7.39 o 
  -4   6  14       91.51       86.22      6.54 o 
  -3   6  14      185.98      173.58      7.54 o 
  -2   6  14        8.01        8.22      3.92 o 
  -1   6  14       41.31       45.36      5.64 o 
   0   6  14        2.18        1.76      1.99 o 
   1   6  14        1.23        1.63      2.68 o 
   2   6  14       94.10       91.52      6.21 o 
   3   6  14       22.13       25.07      5.18 o 
  -3   7  14       49.56       58.69      9.32 o 
  -2   7  14       35.15       31.90      5.58 o 
  -1   7  14       59.21       56.15      6.21 o 
  -9   0  15      229.69      233.25     11.76 o 
  -7   0  15      178.69      154.85      9.67 o 
  -5   0  15       17.74       13.86      3.82 o 
  -3   0  15      190.54      167.96      7.14 o 
  -1   0  15        7.53        7.32      3.28 o 
   1   0  15       61.78       64.82      9.01 o 
   3   0  15       48.34       60.07      8.87 o 
 -10   1  15       12.26       10.40      3.51 o 
  -9   1  15        0.09        3.70      2.67 o 
  -8   1  15        6.61        8.15      2.67 o 
  -7   1  15        6.85        4.61      2.84 o 
  -6   1  15       19.50       15.53      3.00 o 
  -5   1  15        0.37        3.59      2.41 o 
  -4   1  15       59.98       63.02      3.89 o 
  -3   1  15        4.06        4.93      3.21 o 
  -2   1  15      109.68      122.31      4.49 o 
  -1   1  15      331.71      334.66     25.92 o 
   0   1  15      278.23      276.81      8.68 o 
   1   1  15        9.83       13.43      4.24 o 
   2   1  15      119.38      113.35      8.77 o 
   3   1  15       85.52      110.05     10.82 o 
   4   1  15       51.08       45.50      6.00 o 
   5   1  15       42.01       41.93      6.04 o 
   6   1  15      160.10      152.08     11.49 o 
 -10   2  15       50.84       54.32      4.98 o 
  -9   2  15        0.08        3.67      2.37 o 
  -8   2  15       16.74       25.99      4.32 o 
  -7   2  15        0.93        2.65      2.60 o 
  -6   2  15      251.64      218.95      6.63 o 
  -5   2  15      419.44      406.07     10.88 o 
  -4   2  15      446.23      468.96      8.58 o 
  -3   2  15       47.98       50.93      3.55 o 
  -2   2  15      126.11      112.39      9.03 o 
  -1   2  15       33.03       35.20      4.24 o 
   0   2  15       15.98       13.68      4.64 o 
   1   2  15       75.30       69.47      5.71 o 
   2   2  15       59.31       68.78      7.13 o 
   3   2  15        7.27        5.52      4.01 o 
   4   2  15       16.68       16.85      4.99 o 
   5   2  15      212.52      202.46     10.72 o 
   6   2  15        8.94       17.83      6.76 o 
  -9   3  15       18.69       26.38      4.14 o 
  -8   3  15        0.00        3.44      2.88 o 
  -7   3  15       20.83       23.85      3.36 o 
  -6   3  15      180.16      172.73      7.50 o 
  -5   3  15       63.56       53.50      3.85 o 
  -4   3  15       32.44       29.30      2.87 o 
  -3   3  15       10.53       10.35      3.70 o 
  -2   3  15       69.61       85.34      5.99 o 
  -1   3  15        8.64       14.59      4.47 o 
   0   3  15        3.87        3.21      2.82 o 
   1   3  15       52.15       49.82      4.45 o 
   2   3  15      311.18      329.13      9.09 o 
   3   3  15        4.20        6.37      3.65 o 
   4   3  15        0.14        5.10      3.68 o 
   5   3  15       16.17        9.29      4.76 o 
  -9   4  15        1.09        5.50      3.16 o 
  -8   4  15        6.81        5.43      3.39 o 
  -7   4  15       72.17       76.26      5.60 o 
  -6   4  15       76.17       77.30      4.86 o 
  -5   4  15      362.78      343.63     10.79 o 
  -4   4  15       53.50       63.23      6.44 o 
  -3   4  15       50.32       57.53      5.92 o 
  -2   4  15       50.40       43.55      4.55 o 
  -1   4  15        4.59        6.48      3.31 o 
   0   4  15        5.45        6.80      3.35 o 
   1   4  15        3.92        5.61      2.75 o 
   2   4  15       43.25       45.62      4.66 o 
   3   4  15       29.93       31.62      6.81 o 
   4   4  15        8.11        4.48      5.15 o 
  -7   5  15        8.32       12.38      3.47 o 
  -6   5  15       13.97        7.93      3.28 o 
  -5   5  15      123.89      139.18     10.05 o 
  -4   5  15       16.37        8.40      4.22 o 
  -3   5  15      203.75      194.47      8.73 o 
  -2   5  15      198.49      220.88      8.16 o 
  -1   5  15      217.10      233.30      8.67 o 
   0   5  15        0.65        2.26      2.67 o 
   1   5  15       10.28       11.97      4.15 o 
   2   5  15       61.39       66.75      6.18 o 
   3   5  15       47.40       40.26      4.55 o 
  -5   6  15       22.49       22.50      5.37 o 
  -4   6  15        6.27        4.31      2.83 o 
  -3   6  15        0.13        1.81      3.42 o 
  -2   6  15        5.42        7.09      2.94 o 
  -1   6  15       86.84       98.28      6.88 o 
   0   6  15        4.87        6.69      2.60 o 
   1   6  15       70.90       63.99      5.66 o 
  -8   0  16       28.36       20.17      5.37 o 
  -6   0  16       10.65        8.49      3.90 o 
  -4   0  16        3.24        7.54      7.88 o 
  -2   0  16      359.75      419.73     19.38 o 
   0   0  16      570.73      516.29     21.99 o 
   2   0  16      112.49       97.72     11.06 o 
   4   0  16        1.95        4.60      5.06 o 
  -9   1  16       36.90       35.89      4.69 o 
  -8   1  16       77.52       75.60      6.11 o 
  -7   1  16       46.63       51.80      4.65 o 
  -6   1  16       97.83       82.84      4.93 o 
  -5   1  16       21.19       24.05      4.06 o 
  -4   1  16        7.94        5.95      2.32 o 
  -3   1  16       53.57       52.57      6.56 o 
  -2   1  16       98.67       88.98      6.05 o 
  -1   1  16     1514.87     1577.75     25.51 o 
   0   1  16       16.09       15.65      5.05 o 
   1   1  16        6.74       18.71      5.66 o 
   2   1  16       11.33        7.53      4.17 o 
   3   1  16        2.98        3.92      5.88 o 
   4   1  16       76.22       95.05      8.89 o 
   5   1  16        3.82       10.74      4.80 o 
  -9   2  16       30.27       38.01      4.81 o 
  -8   2  16       26.72       23.79      4.43 o 
  -7   2  16        3.91        6.60      2.64 o 
  -6   2  16        0.52        2.11      2.91 o 
  -5   2  16       61.37       57.62      4.22 o 
  -4   2  16       11.31       15.93      3.71 o 
  -3   2  16      210.66      211.56      7.78 o 
  -2   2  16       26.74       25.73      5.45 o 
  -1   2  16        3.33        4.79      2.78 o 
   0   2  16      188.09      183.60     15.80 o 
   1   2  16        7.57        6.25      5.96 o 
   2   2  16       43.75       42.02      5.98 o 
   3   2  16      181.76      221.07     11.07 o 
   4   2  16        0.52       -0.46      3.25 o 
  -8   3  16       71.09       74.64      7.67 o 
  -7   3  16        0.74        5.29      2.91 o 
  -6   3  16        4.17        3.62      2.24 o 
  -5   3  16        0.15        3.40      3.26 o 
  -4   3  16       81.76       87.60      5.65 o 
  -3   3  16        7.73       13.56      4.06 o 
  -2   3  16        4.66        7.13      3.50 o 
  -1   3  16       52.13       61.98      9.89 o 
   0   3  16        4.96        6.78      2.98 o 
   1   3  16       61.12       63.02      8.87 o 
   2   3  16        1.58        2.13      3.72 o 
   3   3  16       37.06       42.60      6.03 o 
   4   3  16       88.21       96.18      8.24 o 
  -7   4  16       16.09       16.04      3.22 o 
  -6   4  16       16.85       18.69      6.49 o 
  -5   4  16        2.96        5.39      2.70 o 
  -4   4  16      111.57      107.21      7.16 o 
  -3   4  16       25.19       26.22      5.24 o 
  -2   4  16        0.92        3.12      3.02 o 
  -1   4  16       60.27       63.97      5.58 o 
   0   4  16       26.90       28.34      5.33 o 
   1   4  16        2.54        4.55      2.88 o 
   2   4  16      160.93      177.96     10.09 o 
   3   4  16        0.02        3.20      3.75 o 
  -6   5  16        0.32        4.23      4.05 o 
  -5   5  16        6.43        7.55      4.73 o 
  -4   5  16       32.12       27.88      4.84 o 
  -3   5  16       76.62       93.49      7.26 o 
  -2   5  16       17.38       20.47      4.39 o 
  -1   5  16       52.36       67.46      5.47 o 
   0   5  16       16.08       24.31      4.26 o 
   1   5  16       24.82       32.90      4.62 o 
  -7   0  17      158.72      145.36      9.98 o 
  -5   0  17       98.54       78.39      6.08 o 
  -3   0  17      351.62      377.43     18.99 o 
  -1   0  17      242.33      271.22     16.48 o 
   1   0  17       75.74       68.97      9.41 o 
   3   0  17      180.92      194.22     16.10 o 
  -8   1  17       89.03       85.17      6.60 o 
  -7   1  17       50.41       57.93      5.92 o 
  -6   1  17       85.55       80.46      4.65 o 
  -5   1  17       80.93       80.05      4.59 o 
  -4   1  17       40.74       39.96      4.25 o 
  -3   1  17        1.03        2.42      2.16 o 
  -2   1  17      273.51      260.75     11.81 o 
  -1   1  17        1.73       10.31      5.63 o 
   0   1  17       30.18       28.84      5.89 o 
   1   1  17        5.32        5.07      4.44 o 
   2   1  17        0.06        4.01      3.66 o 
   3   1  17        0.36       -1.65      4.86 o 
  -8   2  17       10.80       15.71      5.55 o 
  -7   2  17      127.34      127.61      5.95 o 
  -6   2  17        0.91        5.74      2.35 o 
  -5   2  17        6.49        8.80      4.10 o 
  -4   2  17       34.58       31.68      4.22 o 
  -3   2  17       11.46       11.61      2.96 o 
  -2   2  17      171.68      183.69      7.27 o 
  -1   2  17      205.79      213.95     10.84 o 
   0   2  17       47.50       50.61      6.46 o 
   1   2  17       22.98       27.45      7.65 o 
   2   2  17      210.21      222.09     10.85 o 
   3   2  17       92.22       99.52      8.01 o 
  -7   3  17       10.62        9.99      3.19 o 
  -6   3  17       24.91       19.80      4.37 o 
  -5   3  17       18.05       22.18      4.71 o 
  -4   3  17        2.76        3.71      3.39 o 
  -3   3  17       13.55       15.87      4.09 o 
  -2   3  17       32.09       45.06      5.20 o 
  -1   3  17      133.03      139.09      7.94 o 
   0   3  17      120.37      124.92      9.41 o 
   1   3  17        0.68        4.78      4.63 o 
   2   3  17       60.13       61.50      6.55 o 
  -6   4  17       22.77       26.33      4.88 o 
  -5   4  17       46.11       50.73      6.82 o 
  -4   4  17       32.00       33.15      5.15 o 
  -3   4  17       97.72      113.61      8.28 o 
  -2   4  17       37.52       39.57      5.88 o 
  -1   4  17       12.43       17.67      3.79 o 
   0   4  17        7.73        9.87      3.32 o 
   1   4  17       36.09       40.30      6.17 o 
  -6   0  18      146.36      132.37      8.21 o 
  -4   0  18        4.25       10.14      5.81 o 
  -2   0  18       38.93       44.70      9.04 o 
   0   0  18      133.39      115.18     12.03 o 
   2   0  18       76.64       85.67     11.52 o 
  -7   1  18      159.33      157.47      7.33 o 
  -6   1  18        1.47        4.85      3.37 o 
  -5   1  18        0.22        2.67      2.59 o 
  -4   1  18       25.64       34.85      6.51 o 
  -3   1  18        3.43       10.60      5.39 o 
  -2   1  18        6.76        9.74      4.89 o 
  -1   1  18        9.46       20.37      7.72 o 
   0   1  18        0.05        3.75      3.85 o 
   1   1  18       65.77       65.33      8.90 o 
   2   1  18        2.50        2.87      3.63 o 
  -6   2  18        3.79        4.03      3.04 o 
  -5   2  18       36.96       44.55      6.40 o 
  -4   2  18       18.82       21.85      4.38 o 
  -3   2  18       48.67       64.31      8.19 o 
  -2   2  18      131.46      124.19     17.81 o 
  -1   2  18       52.14       50.16      7.51 o 
   0   2  18       12.90       19.59      5.41 o 
   1   2  18        6.79        5.78      4.26 o 
  -5   3  18       27.86       26.95      4.66 o 
  -4   3  18       10.79       16.14      3.61 o 
  -3   3  18       18.71       10.93      3.38 o 
  -2   3  18       70.11       76.71      7.63 o 
  -1   3  18      151.73      160.63     16.24 o 
   0   3  18       71.72       79.80      8.04 o 
  -3   0  19        4.12        7.30      5.18 o 
  -1   0  19      288.95      299.61     18.98 o 
  -4   1  19       11.08       12.76      4.59 o 
  -3   1  19       48.60       60.22      7.17 o 
  -2   1  19        7.48       10.10      4.54 o 
                                                 
